# Supplementary material for: Intention for international assignment among workers in Ghana: Modelling the role of motivators, demotivators and cultural disposition
Source: PLoS One. 2023 May 4;18(5):e0284615. doi: 10.1371/journal.pone.0284615 (PMC10159112; doi:10.1371/journal.pone.0284615)
Supplement: S1 Data — (CSV) [file pone.0284615.s003.csv]

Age	Gender	Country	EmploymentClassification	JobDescription	HighestQualification	MaritalStatus	InternationalLanguage	LocalLanguage	Preferreddestination	C1	C2	C3	C4	C5	M1	M2	M3	M4	M5	M6	M7	M8	M9	M10	M11	DM1	DM2	DM3	DM4	DM5	DM6	DM7	DM8	DM9	P1	P2	P3	P4	P5	EP1	EP2	EP3	EP4	EP5	EP6	EP7	EP8	AcceptanceOfInternationalAssignment	Stay
2	2	1	1	3	3	2	2	1	2	4	4	4	3	3	4	1	3	4	3	4	2	3	2	4	4	4	2	3	4	3	2	1	2	1	3	2	3	2	3	4	3	2	3	3	1	1	4	2	3
2	2	1	1	3	3	2	1	1	1	3	3	4	3	3	3	4	2	4	3	2	2	3	3	4	4	2	2	2	2	2	2	2	2	2	2	2	2	2	3	3	3	4	4	1	4	1	1	1	2
2	1	1	1	1	3	2	1	1	2	4	2	3	2	3	3	2	4	2	3	2	3	3	2	2	3	1	2	3	2	2	1	2	1	2	2	1	2	1	2	1	1	2	1	1	2	1	2	2	4
2	2	1	1	3	3	2	1	1	2	4	4	4	1	2	4	1	3	4	4	3	1	1	3	4	4	3	2	4	4	3	1	2	1	2	3	3	3	4	3	1	1	1	1	1	1	1	1	2	2
1	1	1	1	3	3	2	1	1	5	4	3	3	3	3	3	3	3	3	3	4	3	3	3	3	3	4	4	4	3	4	3	3	3	3	4	3	3	3	3	2	1	1	1	1	1	1	2	1	4
3	1	1	1	3	3	2	1	5	2	4	4	1	4	1	4	4	3	4	4	4	1	3	1	4	4	2	2	2	2	2	2	1	1	1	3	3	3	2	3	4	2	3	4	3	4	4	4	3	3
2	2	1	1	3	3	2	1	8	2	3	3	3	3	2	3	3	3	3	2	3	2	2	2	3	4	1	1	2	2	2	1	2	2	2	1	1	2	3	2	2	3	3	3	1	4	2	3	3	3
1	2	1	1	3	3	2	1	5	1	3	3	1	2	3	2	2	3	3	3	4	2	3	4	4	4	4	2	2	3	2	2	2	2	3	4	4	3	4	4	2	3	2	1	1	2	2	2	1	4
1	2	1	1	3	3	3	1	5	2	3	4	1	3	2	1	2	3	3	1	3	1	2	1	3	4	2	1	3	2	1	2	1	1	1	3	4	2	3	3	1	2	1	4	4	3	2	2	3	3
2	2	1	1	3	3	2	1	4	2	1	3	3	3	3	3	2	3	2	2	3	2	2	3	3	3	2	2	2	2	2	2	2	2	1	2	2	2	2	2	3	3	3	3	3	3	3	3	3	2
2	2	1	1	1	3	2	1	6	2	3	4	4	3	2	3	1	4	4	1	4	1	1	3	4	4	4	3	4	4	4	1	2	4	4	4	4	4	4	4	2	1	2	1	3	1	1	1	1	3
3	2	1	1	3	3	2	1	5	3	3	4	3	4	3	3	3	3	4	2	1	1	4	2	3	3	2	2	1	3	3	2	3	3	2	2	2	3	4	3	1	1	2	2	2	1	1	2	1	4
2	1	1	1	1	3	2	7	7	2	1	3	3	3	3	1	2	1	3	1	3	1	1	2	3	2	3	1	1	3	1	3	3	1	2	3	3	3	3	3	2	2	2	3	3	3	3	3	2	3
3	1	1	1	1	3	2	1	1	4	2	3	3	3	1	3	2	3	1	1	2	2	3	2	2	2	2	2	2	2	3	2	3	2	2	2	1	2	2	2	2	1	1	2	3	1	1	3	1	4
3	1	1	1	3	3	2	1	1	5	3	4	3	4	3	3	3	4	3	3	4	1	3	3	3	3	2	2	4	4	2	2	2	2	2	4	3	3	3	3	1	1	2	3	1	1	1	1	2	2
2	1	1	1	1	3	2	1	1	2	3	3	3	3	3	3	1	3	3	3	3	1	3	3	3	4	1	3	3	1	2	2	3	2	2	2	2	2	1	2	2	2	2	2	2	2	2	2	2	3
2	2	1	1	3	3	2	1	1	2	1	4	1	4	3	4	4	1	1	1	1	1	1	1	4	4	1	4	4	4	1	1	1	1	1	1	1	1	1	1	1	1	1	1	1	3	1	1	3	2
2	2	1	1	2	3	2	2	1	2	4	4	3	4	2	4	2	3	4	3	4	2	2	2	4	4	3	2	2	3	2	2	2	2	3	2	3	4	3	4	3	3	2	2	1	1	1	1	1	2
2	2	1	1	1	3	5	1	6	2	3	3	1	3	1	3	1	3	2	2	3	1	3	1	2	3	1	4	1	3	1	1	1	1	1	1	3	1	3	3	3	1	3	1	2	4	1	2	3	3
2	1	1	1	3	3	2	1	7	5	1	2	4	4	2	4	3	4	4	3	1	1	1	1	4	4	2	1	3	3	1	1	1	1	1	3	4	4	4	4	2	1	2	2	2	2	1	4	2	2
2	1	1	1	3	3	1	1	5	2	4	4	1	4	3	4	4	3	3	3	3	1	1	1	4	4	1	1	3	3	2	1	2	1	1	2	3	2	2	3	4	4	3	4	1	4	3	1	2	4
2	1	1	1	3	3	2	1	2	2	3	4	4	4	3	3	2	3	4	3	3	2	3	3	3	3	2	4	2	3	1	3	3	3	1	3	3	2	2	3	2	2	2	2	2	2	2	2	2	3
1	1	1	1	3	3	1	1	1	2	4	4	1	4	1	4	2	4	3	1	3	1	1	1	3	4	3	3	1	2	1	3	2	1	1	2	2	2	3	3	1	1	3	2	3	2	2	3	1	4
2	2	1	1	3	3	3	1	4	2	2	3	2	3	3	3	3	3	3	3	3	2	2	2	4	3	2	2	2	2	2	2	2	2	2	2	2	2	3	3	2	2	2	2	2	2	2	2	2	3
3	2	1	1	3	3	2	1	6	2	3	3	2	4	1	3	3	3	1	3	4	1	3	3	3	2	3	3	4	4	4	3	3	2	2	2	3	2	2	3	1	2	2	3	3	2	2	2	1	1
2	2	1	1	3	3	3	1	5	6	3	3	3	3	3	2	2	2	2	2	2	2	2	2	2	2	1	1	1	1	1	1	1	1	1	1	1	1	1	1	4	1	4	4	4	4	4	4	1	1
3	2	1	1	2	3	2	1	8	2	3	3	3	4	4	4	2	3	4	4	4	2	4	2	4	4	3	2	2	2	2	4	2	2	3	4	4	4	4	4	2	3	3	2	2	2	2	2	1	2
2	1	1	1	3	2	2	1	1	4	3	3	2	3	3	1	3	3	2	2	3	2	3	2	4	4	2	2	3	3	4	2	3	3	3	2	3	2	2	4	1	1	2	3	2	3	3	2	3	4
3	2	1	1	3	3	2	1	5	3	3	4	3	4	3	3	3	3	4	4	3	3	4	2	2	3	3	3	3	4	3	2	3	2	3	3	3	3	4	4	1	2	2	2	2	1	1	2	1	1
3	2	1	1	3	3	1	1	1	2	3	3	3	3	3	4	4	4	4	4	4	4	4	4	4	4	2	2	2	2	2	2	2	2	2	3	3	3	3	4	2	2	2	2	2	2	2	2	2	4
2	2	1	1	3	3	2	1	5	1	1	3	1	1	1	3	1	1	1	1	1	1	1	1	1	1	1	1	1	3	1	1	1	1	1	1	3	4	4	4	3	2	2	2	2	2	1	3	3	1
2	2	1	1	3	3	2	1	4	2	1	1	1	1	1	1	1	1	1	1	1	1	1	1	1	1	1	1	1	1	1	1	1	1	1	2	3	2	2	2	2	1	1	3	1	1	3	4	3	3
3	1	1	1	3	3	2	1	1	1	3	3	3	4	2	3	2	2	2	3	4	2	2	2	3	3	2	2	2	2	2	2	2	2	2	2	2	2	2	2	4	4	4	4	4	4	4	4	2	2
1	2	1	1	3	3	2	1	2	1	4	4	4	3	1	3	4	2	4	3	1	1	1	2	4	3	2	4	1	4	4	2	4	4	2	2	1	2	1	1	2	3	4	3	2	3	3	2	2	3
3	2	1	1	3	3	2	1	4	2	3	3	3	3	2	4	3	1	2	2	1	1	2	1	1	3	2	1	1	1	2	1	1	2	1	2	2	2	2	1	2	1	2	2	1	2	3	3	2	1
2	2	1	1	3	2	2	1	1	1	4	4	2	3	1	4	2	3	2	2	2	2	3	2	3	3	2	2	3	2	2	2	2	2	2	1	2	2	1	2	1	1	2	2	3	2	1	2	2	4
2	1	1	1	3	2	2	1	1	2	4	4	4	4	3	3	3	4	4	3	4	2	3	4	4	4	2	2	2	2	2	1	2	3	2	3	4	4	3	3	4	2	4	4	3	3	2	2	2	3
2	1	1	1	3	3	2	3	5	4	4	4	4	4	4	4	1	1	1	1	4	1	4	4	4	4	4	4	4	4	4	4	4	4	4	1	1	1	1	1	4	1	1	1	1	1	1	1	3	3
3	1	1	1	2	3	2	1	2	1	4	4	3	4	2	4	1	3	3	2	4	1	2	1	4	4	1	1	2	1	2	1	1	1	1	2	2	2	2	2	1	1	1	1	1	4	3	3	2	4
1	2	1	1	1	3	3	1	2	1	4	4	4	4	4	3	2	3	3	3	1	2	3	2	3	2	1	4	2	2	3	3	4	2	1	1	2	2	2	2	1	1	1	2	1	1	2	1	3	2
1	1	1	1	3	3	1	1	5	2	3	3	2	3	3	3	2	4	4	2	3	2	2	2	4	3	3	3	2	4	2	4	2	2	1	3	3	4	4	4	1	1	2	2	2	1	2	3	2	3
3	2	1	1	3	3	2	1	5	4	2	4	2	3	1	3	3	4	2	3	4	3	3	2	4	4	2	1	2	3	3	2	3	2	2	2	3	3	3	4	1	1	2	1	1	1	1	1	2	4
2	1	1	1	3	3	3	1	4	3	3	4	3	3	3	4	3	4	4	3	3	1	2	2	4	4	1	1	1	1	1	1	1	1	1	3	3	2	2	2	2	3	4	3	3	3	2	1	2	3
1	2	1	1	3	3	3	1	5	4	2	3	2	3	2	3	3	3	3	2	3	2	2	2	3	3	2	2	2	2	2	3	2	2	2	3	3	3	3	3	1	1	3	2	2	2	1	1	3	2
4	1	1	1	3	3	2	2	5	2	4	3	3	3	3	4	2	4	4	3	3	2	2	2	4	3	3	2	3	3	1	3	1	1	1	3	3	3	3	4	1	1	2	1	1	1	3	1	1	4
2	2	1	1	3	3	2	1	5	2	1	3	3	3	2	3	3	3	3	2	2	2	3	2	3	3	3	2	2	2	2	2	2	2	2	3	3	3	3	3	1	2	3	3	3	3	3	3	1	3
2	2	1	1	3	3	2	1	1	1	3	4	3	3	3	3	2	3	2	3	2	2	2	2	2	2	2	2	3	3	2	2	2	2	2	2	2	2	2	1	1	1	2	2	2	2	1	2	2	4
3	2	1	1	3	3	2	1	1	1	3	3	2	3	2	3	2	3	2	2	2	2	3	4	4	4	2	2	3	3	3	2	3	3	4	1	2	2	1	3	2	2	1	2	1	2	3	4	3	3
3	1	1	1	3	3	1	1	1	4	3	2	3	3	3	4	4	3	3	3	3	3	3	3	3	3	3	3	3	3	3	3	3	3	1	3	3	3	3	3	2	2	2	2	2	2	2	2	2	4
2	1	1	3	2	3	2	1	5	1	4	4	4	3	3	4	3	3	4	3	4	1	1	1	4	4	1	1	1	1	1	1	1	1	1	4	1	1	4	4	1	1	1	1	1	4	1	1	2	4
2	1	1	1	3	3	2	1	5	2	2	3	3	4	3	3	4	3	3	3	4	3	3	4	3	4	3	2	3	3	2	2	3	3	1	2	3	3	2	2	2	4	4	3	3	3	3	3	3	3
2	1	1	1	3	3	2	1	1	1	2	3	3	3	3	2	2	2	4	4	4	4	4	4	4	4	4	4	4	4	4	4	4	4	1	2	2	2	2	2	1	1	1	1	1	1	1	1	2	4
2	1	1	1	3	3	1	1	8	2	2	3	2	1	1	4	2	4	3	2	4	1	2	2	4	4	2	2	4	3	3	4	2	1	1	2	4	2	4	3	1	1	2	2	2	3	1	2	3	2
4	1	1	1	3	3	2	1	1	4	2	3	2	3	1	2	1	2	3	2	3	1	2	2	3	3	2	1	2	2	2	1	2	2	1	2	2	2	2	2	1	2	3	2	3	2	1	3	2	3
2	1	1	1	3	3	3	2	3	2	2	3	2	2	3	4	2	4	3	2	3	2	2	2	4	4	3	3	3	3	3	3	2	2	1	3	3	3	3	2	3	1	1	1	1	2	1	1	2	4
2	1	1	1	3	3	3	1	8	2	4	4	3	3	3	3	3	2	3	4	2	1	1	1	3	3	1	1	2	3	2	4	1	1	1	1	1	1	1	1	4	4	4	4	4	3	1	2	2	4
4	1	1	1	3	3	2	1	5	2	3	3	4	4	3	3	3	2	3	3	2	2	2	2	3	3	2	2	2	3	2	2	1	1	1	2	2	2	2	3	1	1	2	1	1	3	3	2	2	2
2	1	1	1	3	3	2	1	1	2	1	4	4	3	3	4	4	4	3	4	3	2	2	1	3	3	1	1	1	1	1	1	1	1	1	2	2	1	1	1	2	1	2	2	2	1	1	1	2	3
3	2	1	1	3	3	1	1	1	2	3	4	4	4	3	4	4	3	3	3	3	3	3	4	4	4	4	4	4	4	4	3	3	3	3	1	1	1	2	1	2	3	3	3	2	3	2	2	1	4
3	2	1	1	3	3	1	1	5	2	3	4	2	3	2	3	3	4	3	3	3	3	3	2	3	4	4	1	1	1	2	2	3	2	1	2	2	2	3	2	2	1	2	1	2	3	1	3	2	4
3	2	1	1	2	3	3	1	1	3	3	4	2	3	2	3	3	3	1	3	1	1	1	1	3	3	4	1	1	1	2	2	3	2	1	2	2	2	3	2	2	1	2	2	1	3	1	3	2	2
2	2	1	1	2	3	1	1	1	3	4	4	3	3	4	4	4	3	3	3	2	2	2	4	2	1	4	4	4	4	4	4	1	3	3	2	2	3	3	2	2	3	3	3	2	3	2	2	3	2
2	1	1	1	3	3	3	2	5	4	4	4	4	4	2	4	3	4	3	3	4	1	2	3	4	4	2	1	1	1	1	1	1	1	1	1	2	1	2	4	1	1	2	2	2	1	1	1	2	4
2	1	1	1	3	3	1	1	6	2	4	3	3	3	2	4	1	2	4	3	3	1	3	1	4	4	1	2	3	2	1	1	2	1	1	2	1	2	2	3	1	2	1	2	1	1	2	2	2	2
2	1	1	2	3	3	3	6	5	5	3	3	3	3	2	3	2	2	3	1	3	2	2	3	3	3	2	2	2	2	3	3	2	2	1	3	3	3	2	2	2	4	2	2	2	1	1	2	2	4
4	1	1	1	3	3	2	1	3	4	1	2	3	3	2	2	2	3	2	1	2	3	2	2	2	2	1	2	2	2	2	2	2	2	1	1	2	2	2	2	2	2	1	2	2	2	2	2	2	3
4	1	1	1	3	3	2	1	1	1	3	3	3	2	3	2	1	1	3	1	3	4	2	1	3	3	1	3	3	3	4	2	2	1	1	1	1	2	2	2	2	3	4	2	4	1	3	3	3	4
1	1	1	1	3	3	3	1	6	2	4	4	4	4	2	4	4	2	4	2	2	4	4	4	4	4	2	2	2	2	2	2	2	2	1	4	4	4	4	4	1	1	2	1	2	3	1	3	2	2
3	1	1	1	3	3	2	1	2	1	4	4	4	4	1	3	3	3	4	2	3	1	1	1	3	2	1	3	3	3	4	4	4	2	1	3	3	2	2	1	2	2	2	2	1	1	1	2	3	3
3	2	1	1	3	3	2	1	3	3	3	4	3	4	2	3	2	3	2	2	2	2	3	2	3	3	2	2	3	2	2	2	2	2	2	2	2	3	2	3	4	2	1	1	1	1	1	1	2	3
2	1	1	1	3	3	3	1	4	3	3	4	3	3	3	4	3	4	4	3	3	1	2	2	4	4	1	1	1	1	1	1	1	1	1	3	3	2	2	2	2	3	4	3	3	3	2	1	2	4
3	2	1	1	3	3	2	1	1	2	4	3	4	3	3	3	3	3	4	3	4	1	3	3	4	4	2	1	1	1	1	1	1	2	2	3	3	3	4	4	2	1	1	3	4	2	2	3	1	3
2	2	1	1	3	3	2	1	4	1	2	3	2	2	2	1	2	3	2	3	2	1	2	2	3	3	4	2	3	3	4	1	1	2	1	1	1	1	1	1	4	4	4	4	4	4	4	4	1	3
2	2	1	1	3	3	2	1	4	1	2	3	2	2	2	2	3	2	3	2	4	1	2	2	3	3	4	2	3	3	4	1	1	2	1	1	1	1	1	1	4	4	4	4	4	4	4	4	1	3
1	1	1	1	1	3	3	1	4	5	3	3	3	3	1	4	3	3	4	1	3	3	4	3	3	3	1	3	3	4	1	1	1	1	3	2	2	2	3	3	4	4	4	4	3	3	3	3	1	4
1	1	1	1	1	3	3	1	4	5	3	3	3	3	1	4	3	3	4	3	3	4	3	3	3	3	1	3	3	4	1	1	1	1	3	2	2	2	3	3	4	4	4	4	3	3	3	3	1	4
1	1	1	1	1	3	3	1	4	5	3	3	3	3	1	4	3	3	4	3	3	4	3	3	3	3	1	3	3	4	1	1	1	1	3	3	3	3	4	4	4	4	4	4	3	3	3	3	1	4
2	1	1	1	1	3	2	1	4	5	4	4	4	4	1	4	3	3	4	3	3	4	3	3	3	3	1	3	3	4	1	1	1	1	3	2	2	2	3	3	4	4	4	4	3	3	3	3	1	4
2	2	1	1	3	3	1	1	4	1	3	3	3	3	1	4	3	3	3	3	4	3	3	3	3	3	1	3	3	4	1	1	1	1	3	2	2	2	3	3	4	4	4	4	1	1	1	1	1	4
2	1	1	1	1	3	3	1	4	5	3	3	3	3	1	4	3	3	4	3	3	4	3	3	3	3	1	3	3	4	1	1	1	1	3	2	2	2	3	3	4	4	4	4	3	3	3	3	1	4
1	1	1	3	3	3	3	1	4	1	2	2	2	1	3	4	3	3	4	3	3	4	3	3	3	3	1	3	3	4	1	1	1	1	3	3	2	2	3	3	4	4	4	3	1	2	3	2	2	4
2	1	1	2	3	3	3	1	4	1	2	2	2	1	3	4	3	3	4	3	3	4	3	3	3	3	1	3	3	4	1	1	1	1	3	3	2	2	3	3	4	4	4	3	1	2	3	2	1	4
2	2	1	3	3	3	3	1	4	1	2	2	2	1	3	4	3	3	3	3	3	4	3	3	3	3	1	3	3	4	1	1	1	1	3	3	2	2	3	3	4	4	4	3	1	2	3	2	1	4
4	1	1	2	3	3	3	1	4	1	1	3	1	1	3	4	4	4	4	3	2	4	2	4	3	3	1	3	3	4	1	1	1	1	3	2	2	2	3	3	4	4	4	4	3	3	3	3	1	4
1	1	1	1	1	3	3	1	4	5	3	3	3	3	1	4	3	3	4	3	3	4	3	3	3	3	1	3	3	4	1	1	1	1	3	2	2	2	3	3	4	4	4	4	3	3	3	3	1	4
1	1	1	1	1	1	1	1	4	5	3	3	3	3	1	4	3	3	4	3	3	4	3	3	3	3	1	3	3	4	1	1	1	1	3	2	2	2	3	3	4	4	4	4	3	3	3	3	1	4
3	1	1	1	1	3	3	1	4	5	3	3	3	3	1	4	3	3	4	3	3	4	3	3	3	3	1	3	3	4	1	1	1	1	3	2	2	2	3	3	4	4	4	4	3	3	3	3	1	4
3	1	1	1	3	3	2	1	4	1	1	4	3	1	1	1	2	2	4	4	4	1	2	2	1	1	2	2	2	2	1	1	1	1	1	3	1	1	1	1	2	1	1	1	1	1	1	2	1	4
3	2	1	1	3	3	3	1	1	2	2	3	2	3	3	1	1	2	2	3	3	2	2	3	3	1	1	1	2	2	3	3	2	2	1	4	4	4	3	3	1	1	1	1	1	1	1	2	2	4
3	1	1	1	3	3	3	1	4	2	3	3	1	3	2	3	2	3	3	3	3	1	2	1	3	4	1	2	1	1	1	1	1	2	1	3	3	3	3	4	3	3	1	1	1	2	1	1	1	4
2	1	1	1	3	3	2	1	1	3	3	4	3	4	3	3	3	4	3	4	4	2	2	2	4	3	2	2	2	1	2	2	4	2	4	4	3	2	4	2	1	1	1	2	2	2	1	4	2	4
2	2	1	1	3	3	2	1	7	2	4	3	3	3	2	1	2	2	2	1	2	2	2	1	2	2	2	2	2	3	1	2	1	1	1	1	1	2	2	1	3	2	4	1	3	2	4	4	3	4
2	2	1	1	3	3	3	2	3	1	3	4	2	4	4	3	1	2	3	2	2	1	2	3	3	4	1	2	3	2	3	1	2	1	2	3	3	3	3	3	1	2	3	2	3	2	3	1	1	4
2	2	1	1	3	1	2	1	1	2	4	4	1	1	4	4	3	1	1	1	1	1	1	1	2	3	1	1	1	4	1	4	1	1	1	1	1	1	1	2	2	1	2	3	4	1	2	2	1	4
2	1	1	1	3	3	1	1	1	1	3	3	2	1	2	2	2	2	2	2	2	1	1	1	1	1	4	1	3	3	2	2	4	2	1	2	3	3	3	3	2	2	1	2	1	1	1	1	1	1
1	1	1	1	2	3	2	1	1	3	4	4	4	3	4	4	3	3	4	4	2	2	3	3	4	4	2	2	3	2	3	3	3	2	3	3	3	2	3	3	2	2	2	2	2	2	2	2	2	3
3	1	1	1	3	3	3	6	1	2	4	3	3	3	3	3	2	3	3	3	3	2	2	2	3	3	2	2	2	2	2	2	2	2	1	2	2	1	2	3	3	3	4	3	3	2	2	2	2	2
1	2	1	1	3	3	2	1	4	2	3	4	3	3	3	3	2	3	3	3	4	3	2	2	3	4	2	3	3	3	3	1	2	2	3	3	3	4	3	3	2	3	2	1	2	2	1	1	2	3
1	1	1	1	3	3	3	1	1	2	3	1	2	3	3	2	3	1	3	3	4	2	1	1	4	4	1	2	2	3	2	3	3	2	2	3	4	3	3	3	4	2	3	1	1	1	1	2	2	4
1	2	1	1	3	3	3	1	1	5	3	4	3	3	2	3	2	3	3	2	2	1	3	2	2	2	2	2	2	2	2	1	3	3	2	3	3	3	3	3	1	1	3	2	3	1	1	1	3	2
1	2	1	1	3	1	3	1	3	2	3	4	3	2	3	3	2	3	4	4	3	3	2	3	3	4	1	2	2	1	2	2	1	2	2	3	3	4	3	3	2	1	3	2	2	2	1	2	1	3
2	2	1	1	3	3	2	2	1	2	2	4	4	4	3	3	2	4	3	3	3	2	2	2	3	2	2	2	3	3	3	3	3	4	1	1	1	2	2	2	1	1	1	2	2	2	1	1	2	2
4	2	1	1	3	3	5	1	3	2	3	3	3	3	3	3	3	3	3	3	3	1	1	2	3	3	2	2	2	1	1	2	2	2	2	2	3	2	2	3	1	1	1	1	1	1	1	4	3	2
4	1	1	1	3	3	2	1	4	1	3	4	3	3	1	3	1	3	3	3	3	1	3	3	3	4	2	1	1	1	1	1	1	1	1	1	1	1	1	1	3	3	4	2	3	3	3	2	2	3
4	2	1	1	3	2	5	1	5	6	4	4	3	4	3	4	3	3	4	3	3	3	3	3	3	3	2	2	2	2	2	2	2	2	2	3	3	3	3	3	3	4	4	3	3	4	4	4	2	3
2	2	1	1	3	2	3	1	2	3	4	3	3	3	3	3	3	3	3	3	3	3	3	3	3	4	1	1	1	1	1	2	2	2	2	3	3	3	3	3	3	2	2	2	1	4	4	4	2	2
2	1	1	1	3	3	2	6	1	2	3	3	2	3	3	3	2	3	3	3	3	2	3	2	3	3	2	2	2	2	2	2	2	2	2	3	3	3	3	3	2	2	2	2	2	1	2	2	2	4
3	1	1	1	3	3	2	1	7	2	4	4	3	3	4	4	3	2	4	3	4	2	3	2	3	4	2	2	3	3	2	2	2	2	2	4	4	3	3	2	3	4	2	4	4	3	1	2	2	2
1	2	1	1	1	3	1	1	1	2	3	4	1	4	4	4	4	1	4	2	2	2	1	2	4	4	3	3	3	1	1	1	3	3	3	3	3	4	4	3	1	4	1	1	4	4	2	3	3	4
2	1	1	1	2	2	1	3	1	2	4	4	4	4	4	4	4	4	4	4	3	1	4	1	4	4	2	1	1	1	1	1	1	1	1	2	1	1	1	1	2	2	2	1	2	2	2	2	2	4
2	2	1	1	3	2	2	1	5	2	1	1	1	1	1	1	1	1	1	2	2	2	2	2	2	1	1	1	1	1	2	1	1	1	2	1	1	1	1	1	1	2	1	2	1	1	1	1	2	4
2	2	1	1	3	3	1	1	2	6	4	4	4	4	3	3	2	2	3	4	2	2	1	1	4	3	2	2	2	1	1	1	2	1	1	3	3	3	3	2	2	4	3	4	1	4	4	3	3	3
2	2	1	1	3	2	2	1	1	2	3	3	3	3	3	3	3	3	3	3	3	1	3	3	3	4	2	2	2	3	2	2	2	2	2	2	2	3	2	3	2	1	1	4	2	2	2	2	2	2
2	2	1	1	3	2	3	1	2	1	4	4	3	4	4	3	3	3	1	4	4	4	4	3	3	1	1	1	1	2	1	1	2	1	1	1	2	1	2	1	1	1	2	1	1	2	1	2	2	2
2	2	1	1	3	2	4	1	3	2	4	4	3	4	4	3	3	3	4	4	3	3	3	4	3	4	1	2	1	2	1	1	2	1	1	1	2	1	2	1	3	1	2	1	1	2	1	2	3	4
3	2	1	1	3	2	2	1	1	3	3	3	4	4	4	4	3	4	4	3	1	2	4	3	4	4	2	2	2	2	2	2	2	2	2	4	4	3	4	4	1	1	1	1	2	1	1	3	2	3
4	2	1	1	3	2	3	1	8	3	3	3	3	4	4	3	4	4	3	3	3	2	2	2	4	3	1	2	3	2	1	4	1	1	1	3	2	3	2	3	2	4	4	1	1	1	2	2	3	2
4	1	1	1	3	3	2	1	1	1	3	3	3	3	3	3	2	2	1	2	2	1	1	1	2	2	2	2	2	2	2	2	1	2	1	2	2	2	2	2	3	2	3	4	2	4	2	2	2	3
4	1	1	1	2	3	2	1	1	1	4	4	4	4	2	4	3	4	3	1	2	1	2	2	4	4	3	3	3	3	1	1	1	1	1	3	3	3	3	2	1	1	3	2	2	2	2	2	2	2
1	1	1	1	3	3	2	2	1	2	3	4	4	4	3	3	1	3	3	3	3	1	4	3	4	3	1	1	2	1	1	2	2	1	1	1	3	2	2	3	1	2	1	1	2	1	2	2	2	1
3	2	1	1	3	3	5	1	4	4	4	1	4	2	4	4	1	4	4	4	3	3	3	1	4	4	2	4	1	4	2	3	1	4	4	3	1	4	2	3	1	3	3	1	4	2	2	3	2	4
3	1	1	1	3	3	2	1	5	3	1	4	2	4	4	3	3	4	2	4	1	2	2	2	4	3	2	2	3	2	2	2	2	2	1	4	3	4	4	4	1	1	3	2	2	1	1	3	2	3
2	1	1	1	3	3	3	1	1	2	4	2	4	4	4	4	4	4	3	4	3	1	2	3	4	4	1	2	2	2	1	2	1	2	1	4	3	4	4	4	1	1	3	2	3	1	1	3	2	4
3	2	1	1	3	3	2	1	5	1	1	3	1	2	2	1	1	1	1	3	1	2	3	1	3	2	1	4	4	4	3	1	2	2	1	1	1	2	2	3	1	2	1	3	1	1	2	4	1	1
3	2	1	1	3	3	4	1	5	2	1	3	2	4	4	3	3	4	2	3	2	2	1	2	3	3	1	4	2	2	1	1	2	2	1	4	2	4	4	4	1	1	2	3	2	1	2	3	2	3
3	1	1	1	3	1	2	1	5	1	1	2	1	2	1	2	1	2	2	2	1	1	3	1	3	2	4	4	4	4	4	1	2	3	1	2	2	2	2	3	2	1	2	1	1	1	1	2	1	1
2	1	1	1	3	1	3	1	6	2	2	4	2	3	3	3	4	4	3	3	3	2	2	3	4	4	1	2	1	2	1	1	2	2	1	4	3	4	4	4	1	1	3	3	2	1	1	3	2	4
4	2	1	1	3	1	2	1	4	1	1	3	2	2	3	1	1	2	1	2	1	1	3	1	2	1	2	4	4	4	4	1	3	4	1	1	1	2	1	3	2	1	1	1	1	1	1	1	1	1
4	2	1	1	3	3	2	1	5	1	2	3	2	1	1	1	1	3	1	3	1	1	3	1	3	2	3	4	4	4	4	2	4	2	1	1	1	2	2	3	2	2	1	2	1	1	2	2	1	1
3	1	1	1	3	3	2	1	5	2	2	4	2	3	3	3	2	4	2	3	2	3	3	2	4	4	4	4	3	3	2	1	1	2	1	3	3	4	4	4	1	1	1	3	2	1	3	4	2	3
3	2	1	1	3	1	2	1	5	1	1	3	1	3	3	1	2	2	3	2	1	1	3	1	2	1	3	4	4	4	4	1	2	2	2	1	2	2	1	2	2	2	1	1	2	2	3	4	3	1
3	2	1	1	3	1	2	1	5	2	4	4	3	1	3	4	1	3	3	2	3	1	2	2	3	3	1	1	1	2	2	1	2	2	1	4	4	4	4	3	1	1	2	2	2	1	1	2	2	4
2	2	1	1	3	3	3	1	1	6	4	4	1	4	3	4	2	4	3	4	4	3	4	1	4	4	1	4	4	4	3	3	3	4	4	1	4	1	4	4	4	1	1	1	1	1	1	1	1	2
4	2	1	1	3	3	2	1	1	1	1	3	1	1	1	1	1	1	1	1	1	1	1	1	1	1	4	3	4	4	3	2	1	2	1	1	2	2	2	3	4	1	1	2	2	2	1	2	1	1
3	2	1	1	3	3	2	1	7	2	4	4	3	4	3	3	1	2	4	2	4	1	1	1	4	3	1	1	1	1	2	1	2	1	1	1	1	4	4	1	3	4	4	4	3	3	2	2	2	3
2	2	1	1	3	3	1	1	1	1	2	4	2	3	3	3	2	3	3	2	3	2	2	1	3	1	3	3	3	2	2	3	3	3	3	2	2	2	2	2	2	3	1	2	1	3	1	3	1	2
4	1	1	1	3	3	4	1	5	2	1	3	2	1	3	4	4	4	4	3	3	2	1	3	3	3	4	4	3	4	2	1	2	2	1	4	4	3	3	3	1	2	2	1	2	1	2	1	2	2
3	2	1	1	3	1	3	1	7	1	4	1	3	4	2	1	3	1	3	2	4	3	3	1	1	2	2	2	2	1	4	3	3	2	1	2	3	1	1	4	1	4	4	1	3	4	2	2	3	1
2	2	1	1	2	3	2	1	6	3	1	1	1	4	3	3	3	4	3	3	3	2	4	3	3	3	2	2	4	4	2	1	3	3	1	4	3	2	4	4	1	2	2	3	2	1	1	2	2	4
2	2	1	1	3	3	2	2	7	2	1	4	1	4	3	3	3	4	3	3	3	2	4	3	3	3	2	2	4	4	2	3	4	3	1	4	4	3	4	4	1	2	3	4	4	1	1	2	2	4
4	2	1	1	3	2	1	1	1	3	1	4	3	3	3	3	1	3	3	1	1	2	1	1	1	4	4	2	4	4	4	2	1	2	1	1	1	1	1	4	1	1	1	1	1	1	1	2	2	2
2	2	1	1	3	3	2	1	1	6	4	3	2	3	3	3	3	1	3	3	1	2	3	3	4	3	3	3	3	4	2	3	3	3	3	3	4	3	3	3	1	2	2	2	2	1	2	2	2	1
2	1	1	1	3	3	2	1	5	2	2	3	3	3	2	2	3	3	4	4	3	2	2	2	4	4	2	2	2	3	2	2	3	1	1	2	3	3	2	3	2	3	2	1	1	1	2	2	2	2
3	1	1	1	3	3	2	1	5	1	3	3	3	2	2	4	2	3	1	2	2	2	2	2	3	3	1	1	2	2	3	2	1	1	2	2	2	1	2	2	2	4	1	3	2	4	4	3	3	3
4	1	1	1	3	3	2	1	5	2	4	4	2	4	1	4	2	1	4	2	4	2	2	2	4	3	2	2	2	4	2	2	2	2	4	1	1	1	1	1	1	2	2	1	1	1	1	2	2	2
2	2	1	1	3	3	3	1	5	2	4	4	3	4	2	4	4	3	4	4	4	3	1	3	2	4	4	1	1	3	4	3	3	3	3	4	4	4	3	4	2	2	2	2	3	2	3	2	2	2
2	1	1	1	3	3	2	1	5	1	3	3	3	4	3	3	1	3	1	2	2	2	2	1	2	2	2	2	3	3	2	2	2	2	1	1	1	2	2	2	1	1	2	2	2	1	1	3	3	1
3	1	1	1	3	3	2	1	5	1	3	3	2	4	1	1	2	3	4	2	3	1	1	1	4	2	4	4	2	4	2	2	2	2	1	1	2	2	1	1	2	1	4	4	2	1	2	2	1	1
2	1	1	1	3	3	2	1	5	2	3	3	4	4	3	3	2	3	3	3	3	2	3	3	3	3	2	2	3	3	2	2	2	2	2	3	3	3	3	3	2	2	2	2	2	2	2	2	2	3
2	1	1	1	3	3	2	2	1	4	3	3	2	3	3	3	2	3	3	3	3	2	3	3	3	3	2	2	2	3	2	2	2	2	2	2	3	2	2	3	3	1	1	1	1	1	1	1	2	3
4	1	1	1	2	3	2	1	7	3	1	3	2	2	1	2	3	3	3	3	3	2	2	3	3	3	2	2	2	2	2	2	3	2	2	2	2	2	2	2	1	1	1	1	1	1	1	1	2	2
3	1	1	1	2	3	2	6	5	5	3	3	3	3	3	3	2	3	3	2	3	2	2	2	3	3	2	2	2	2	1	2	2	2	2	2	2	2	2	3	2	2	2	3	1	2	2	3	1	3
2	2	1	1	3	3	2	1	1	2	3	3	3	3	3	3	3	3	3	3	3	3	3	3	3	3	4	4	4	4	4	4	4	4	4	2	2	2	2	2	1	1	1	1	1	1	1	1	2	4
3	1	1	1	3	3	2	1	1	2	3	3	3	3	3	3	3	3	3	3	3	3	3	3	3	3	4	4	4	4	4	4	4	4	4	2	2	2	2	2	1	1	1	1	1	1	1	1	2	3
2	1	1	1	3	3	2	1	5	2	2	3	3	3	3	3	3	3	3	3	3	3	3	3	3	3	4	4	4	4	4	4	4	4	4	2	2	2	2	2	1	1	1	1	1	1	1	1	2	4
3	1	1	1	3	3	2	1	5	2	4	4	4	4	3	3	3	3	3	3	3	3	3	3	4	4	4	4	4	4	4	4	4	4	4	2	2	2	2	2	1	1	1	1	1	1	1	1	2	3
2	1	1	1	3	3	2	1	1	4	3	3	3	3	3	3	3	3	3	3	3	3	3	3	3	3	4	4	4	4	4	4	4	4	4	2	2	2	2	2	1	1	1	1	1	1	1	1	2	4
3	1	1	1	3	3	2	1	5	1	4	4	4	4	4	3	3	3	3	3	3	3	3	3	3	3	4	4	4	4	4	4	4	4	4	2	2	2	2	2	1	1	1	1	1	1	1	1	2	4
1	2	1	1	3	3	3	1	1	4	3	3	3	3	3	3	3	3	3	3	3	3	3	3	3	3	4	4	4	4	4	4	4	4	4	4	4	4	4	4	1	1	1	1	1	1	1	1	2	4
1	1	1	1	3	3	3	1	8	2	1	3	1	1	1	4	1	1	1	1	1	1	1	1	1	1	1	1	1	1	1	1	1	2	1	1	1	1	1	4	1	3	1	1	1	1	1	1	2	3
2	1	1	1	3	3	1	1	7	4	3	3	3	3	3	4	4	4	4	4	4	4	4	4	4	4	3	3	3	3	2	3	2	3	2	1	1	1	1	1	1	1	1	1	1	1	1	1	2	4
2	1	1	1	3	3	3	1	2	4	3	3	3	3	3	3	3	3	4	3	3	3	3	4	4	4	4	4	3	4	3	4	2	3	2	2	2	2	3	3	1	1	1	1	1	1	1	2	2	4
3	1	1	1	3	3	2	1	5	2	1	4	4	4	4	3	3	3	4	3	3	3	3	3	4	4	3	4	4	4	2	3	2	3	2	3	2	2	3	3	1	1	1	1	1	1	1	2	2	4
2	2	1	1	3	3	2	1	1	4	3	3	3	3	1	3	3	3	3	3	3	3	4	1	4	1	3	3	3	3	2	2	2	2	4	2	2	2	1	4	2	1	1	1	2	1	1	1	3	3
2	1	1	1	3	3	3	1	7	5	3	3	3	4	3	2	3	3	3	3	1	1	2	2	3	3	3	3	3	3	2	2	2	2	2	2	2	2	2	1	2	2	2	2	3	3	3	1	2	4
3	2	1	1	3	3	2	1	4	5	4	3	3	3	3	4	4	4	1	1	1	2	4	1	4	4	4	4	3	3	2	2	2	1	1	2	2	2	1	1	1	1	1	1	1	1	2	1	1	2
3	2	1	1	3	3	3	1	7	1	3	2	3	3	3	4	4	4	4	4	1	4	4	1	4	4	4	3	3	3	1	1	1	4	1	2	2	1	1	2	1	1	1	1	1	1	2	2	1	4
2	2	1	1	3	3	1	1	6	2	3	3	2	3	2	2	3	4	4	4	1	1	4	1	4	4	4	3	3	3	3	1	2	3	3	2	2	2	2	2	2	2	1	1	1	1	1	1	2	3
3	2	1	1	3	3	1	1	6	2	1	3	3	2	2	4	4	3	2	2	1	1	1	3	3	3	3	1	1	1	1	1	1	1	1	3	3	3	3	3	1	4	4	4	4	3	1	1	2	3
2	1	1	1	3	3	3	1	5	2	1	3	1	3	1	3	4	3	3	3	2	1	3	1	3	4	1	1	1	1	1	1	1	1	1	1	3	3	2	3	1	3	3	3	3	1	1	1	2	3
3	1	1	1	3	3	2	1	5	2	1	3	3	2	2	4	4	3	4	2	3	1	1	1	3	3	4	4	4	4	4	3	4	1	1	3	3	3	3	3	1	2	2	2	2	2	2	3	1	2
2	2	1	1	3	3	3	1	1	2	3	3	3	3	2	3	3	3	3	3	3	3	3	1	3	3	3	2	2	2	2	2	3	2	2	3	3	3	3	3	1	1	1	1	1	2	2	2	2	3
3	2	1	1	3	3	2	1	6	2	3	3	3	3	2	2	3	2	3	2	2	2	3	2	2	3	3	3	2	2	3	2	3	2	3	3	3	3	3	2	1	1	1	2	1	2	2	2	1	1
2	2	1	1	3	3	2	1	4	1	3	3	2	2	2	3	2	2	2	3	3	3	3	2	3	3	3	3	2	2	3	2	2	3	3	3	3	3	2	3	1	1	1	1	2	2	1	1	3	1
3	2	1	1	3	3	2	1	5	2	3	4	4	3	3	4	4	3	4	3	3	3	3	4	3	4	3	2	2	3	2	3	2	2	4	4	3	3	3	4	1	2	2	1	1	2	1	2	1	1
2	1	1	1	3	3	2	1	7	1	3	3	3	3	2	2	3	3	3	3	2	3	3	3	4	4	3	3	3	2	1	2	2	3	3	3	4	3	3	3	1	1	1	2	2	1	2	1	1	1
2	1	1	1	3	3	2	1	4	2	4	4	4	4	2	3	2	1	4	4	3	1	1	1	4	4	1	1	1	1	1	1	1	1	1	3	3	2	3	4	1	1	3	4	3	1	1	3	2	4
2	2	1	1	3	3	3	1	5	2	3	3	2	4	4	4	4	4	4	4	4	3	3	3	4	4	2	3	3	2	1	1	4	4	3	3	4	4	4	4	4	4	4	4	4	4	4	4	2	2
4	2	1	1	3	2	1	1	1	3	1	2	4	1	2	2	2	2	3	3	3	3	4	4	4	4	3	3	3	3	3	1	2	2	2	1	2	1	2	1	2	4	4	4	4	4	3	2	2	4
1	2	1	1	2	3	2	1	1	2	3	3	3	3	3	1	1	1	1	1	1	1	2	2	2	2	3	3	2	2	2	1	2	1	2	1	1	1	1	1	2	2	2	2	2	3	3	1	2	4
3	2	1	3	3	3	3	1	5	1	3	4	2	3	4	4	3	4	4	3	4	1	2	3	3	3	2	4	4	2	2	2	4	2	4	4	3	3	3	3	4	4	3	4	4	4	4	4	2	1
2	2	1	1	3	3	3	1	3	2	3	3	3	3	3	4	2	4	4	3	2	2	2	4	2	4	2	2	2	3	2	2	2	2	2	1	2	1	1	2	1	1	2	4	4	1	1	1	1	4
3	1	1	2	3	3	2	1	5	2	3	3	3	4	3	4	4	4	4	3	4	1	1	1	4	4	1	1	1	1	1	1	1	1	1	1	1	1	1	1	3	3	4	4	4	4	4	4	2	4
2	2	1	1	3	3	1	1	1	3	3	3	4	3	4	4	4	4	3	4	1	1	1	4	4	4	1	1	1	1	1	1	2	2	2	1	1	1	1	1	3	3	4	4	4	4	4	4	2	4
2	2	1	1	3	3	2	1	8	2	3	4	3	3	3	3	4	3	4	3	3	2	2	2	4	4	1	1	2	2	1	2	2	2	1	3	3	2	2	3	2	2	3	2	2	2	2	4	2	3
1	1	1	3	3	3	3	1	5	3	3	4	3	3	3	3	4	3	3	2	2	2	3	4	4	4	1	1	2	2	1	2	2	2	1	3	3	2	2	3	2	2	3	2	2	2	2	4	2	3
1	1	1	1	3	3	1	1	5	2	4	4	2	4	3	4	2	3	3	2	2	2	2	2	4	4	2	2	2	2	3	2	1	2	1	2	2	2	2	3	2	1	2	1	1	1	1	1	2	3
2	1	1	1	3	3	2	1	1	2	4	4	2	4	3	4	2	3	3	2	2	2	2	2	4	4	2	2	2	2	3	2	1	2	1	2	2	2	2	3	2	1	2	1	1	1	1	1	2	3
2	1	1	1	3	3	2	1	1	2	2	1	2	2	1	3	2	2	1	1	2	1	1	2	2	3	1	2	1	2	1	2	2	2	2	2	2	2	2	2	2	2	3	2	3	2	2	2	3	2
2	1	1	1	3	3	1	1	3	4	3	4	1	3	3	3	3	4	4	3	4	1	2	3	4	4	2	3	3	3	2	2	2	1	1	4	3	3	4	4	2	1	1	1	1	1	2	2	2	2
2	1	1	1	3	3	2	1	8	2	3	4	3	3	2	3	1	1	4	3	1	1	2	4	4	4	2	2	1	2	3	1	1	1	1	1	1	1	1	1	2	3	1	2	2	3	3	2	2	3
3	1	1	1	3	3	1	2	3	3	3	4	3	3	1	3	1	1	3	2	2	3	3	3	3	4	1	1	1	1	1	1	1	1	1	1	1	1	1	1	2	3	1	2	2	3	3	2	3	4
2	2	1	1	3	3	2	1	6	2	3	3	4	2	2	3	3	4	3	3	2	3	4	2	3	3	2	3	3	4	2	2	2	1	2	3	3	2	3	2	1	2	1	1	2	2	1	2	2	3
3	1	1	1	2	3	2	6	5	2	4	4	4	4	1	4	1	4	4	3	3	1	3	3	4	4	1	3	1	4	1	1	4	1	1	3	3	3	3	4	1	1	1	1	1	1	1	1	2	2
3	1	1	1	3	3	2	1	6	3	3	3	2	2	3	4	3	3	3	2	2	3	2	3	3	3	3	2	3	3	3	2	3	2	1	2	3	3	3	2	1	1	2	1	1	1	2	2	1	1
2	1	1	1	3	3	3	1	4	2	3	3	3	2	2	4	3	3	3	4	4	4	3	4	4	3	3	3	3	4	3	2	3	3	2	2	3	2	2	3	1	2	2	1	1	1	1	1	1	1
3	1	1	1	3	3	2	1	5	4	3	4	4	3	3	3	2	3	4	2	2	2	3	2	4	4	4	3	4	4	4	3	3	1	1	1	2	3	3	2	2	1	1	1	1	1	1	1	3	2
2	1	1	1	3	3	2	1	1	2	3	3	3	2	2	3	3	1	3	4	3	4	4	2	3	3	3	3	4	3	3	2	1	2	3	2	2	3	3	2	1	1	1	2	1	1	1	2	3	4
2	2	1	1	3	3	2	6	8	5	3	3	2	3	4	3	1	4	4	3	4	1	3	3	4	4	1	1	3	3	1	1	1	1	1	3	3	3	3	3	1	1	4	1	1	1	1	1	2	2
2	2	1	1	3	3	2	1	5	2	3	3	2	4	3	3	2	4	3	2	3	3	3	3	3	3	2	2	3	3	1	3	3	1	3	3	3	3	3	3	3	3	4	4	3	3	3	3	2	3
3	2	1	1	3	3	2	1	5	1	3	4	4	4	2	3	1	1	4	2	3	1	1	2	4	4	2	2	1	2	3	1	1	1	1	1	1	1	1	1	2	3	1	2	2	3	3	2	3	4
3	1	1	1	3	1	2	1	1	2	2	3	2	2	2	4	4	3	3	4	3	3	1	3	4	4	3	3	3	4	2	2	2	3	3	3	4	3	3	4	2	1	1	1	1	2	1	2	3	3
3	1	1	1	3	3	2	1	5	2	2	3	2	2	2	3	4	3	3	3	3	3	4	3	4	4	2	3	3	3	2	2	2	3	3	3	4	3	4	3	2	2	2	1	2	1	1	2	2	3
2	1	1	1	3	3	2	1	1	2	2	3	2	2	2	3	3	3	3	4	4	3	3	2	3	4	3	3	4	3	3	1	2	3	2	4	3	3	3	4	1	2	1	1	1	2	1	1	3	4
3	2	1	1	3	3	1	1	2	2	3	4	3	3	3	3	2	2	3	2	2	2	1	1	3	1	3	1	1	3	1	1	1	1	2	1	1	1	1	1	2	2	4	3	2	3	2	2	3	3
2	1	1	1	3	3	2	1	5	2	2	4	3	4	2	4	2	3	2	3	2	2	3	1	4	2	2	2	3	3	2	2	2	2	2	2	2	2	2	3	2	2	4	3	1	3	2	2	3	2
3	2	1	1	3	3	2	1	5	2	3	4	3	4	2	3	3	4	1	3	4	2	3	2	4	3	1	3	2	2	1	1	3	2	1	2	3	2	2	2	1	2	2	1	2	1	2	2	2	4
3	1	1	1	3	3	2	1	6	2	2	2	2	3	3	2	2	3	2	3	3	2	2	2	3	3	2	3	2	3	2	2	2	3	2	2	2	3	2	3	2	2	4	2	3	3	2	2	3	2
2	1	1	1	3	3	2	1	1	3	2	2	3	2	3	3	2	2	2	2	2	2	2	2	3	3	3	3	2	3	2	2	2	3	2	2	3	2	2	2	2	2	3	2	3	2	3	2	3	4
4	2	1	1	3	3	2	1	3	2	3	4	2	3	2	3	2	4	3	3	2	3	3	2	4	3	2	2	1	2	2	1	2	3	1	3	2	2	1	2	1	2	2	1	1	2	2	1	2	3
2	1	1	1	3	3	3	1	2	2	3	3	4	3	3	3	1	4	3	3	4	2	3	2	4	4	3	1	3	3	2	2	2	2	2	3	4	3	4	4	1	1	4	1	1	1	1	1	2	3
4	1	1	2	2	3	2	1	5	5	4	4	2	3	1	4	2	3	4	3	4	2	1	2	4	4	2	2	3	3	1	1	1	1	1	2	3	3	4	4	3	3	4	4	4	4	4	4	2	2
2	1	1	1	3	3	3	1	5	2	2	4	2	3	3	3	3	4	1	3	4	2	3	4	4	4	2	2	2	2	3	3	2	2	2	2	3	3	3	2	2	1	1	1	1	1	1	1	2	3
3	1	1	1	3	3	2	1	5	1	1	4	1	4	4	4	4	4	4	1	1	1	2	1	2	3	1	1	2	2	2	1	1	1	1	1	1	1	3	2	1	2	1	2	3	4	3	3	3	4
2	1	1	1	3	3	3	1	1	2	3	3	2	3	3	3	3	3	3	2	3	1	2	2	4	4	2	2	3	3	3	2	3	1	1	1	2	3	2	1	1	2	2	3	2	2	1	2	1	4
3	2	1	1	3	3	1	1	1	1	2	4	2	3	3	4	2	3	3	2	4	3	4	1	4	1	1	2	3	3	1	1	2	1	4	3	2	3	1	2	3	2	4	3	2	2	3	4	2	2
3	2	1	1	3	3	3	1	4	2	4	4	4	3	3	4	4	4	3	3	3	2	4	2	3	4	2	2	2	2	1	1	2	1	1	1	1	2	2	3	2	2	3	4	2	4	4	4	3	4
2	2	1	1	3	3	2	1	5	1	3	3	2	4	3	3	4	2	3	3	3	1	3	3	3	4	4	4	1	1	4	3	2	2	1	4	4	4	1	2	4	3	1	2	3	3	3	2	1	3
3	2	1	1	3	3	2	1	1	1	3	3	2	2	3	3	3	3	3	3	3	3	3	3	3	3	2	2	3	2	3	2	2	2	2	3	3	3	3	3	2	1	2	3	2	3	2	3	3	4
2	2	1	1	3	3	2	1	5	2	3	3	2	3	2	2	1	3	2	3	2	3	4	2	3	2	2	3	3	3	3	3	3	3	3	3	3	3	3	3	2	2	1	2	1	2	2	2	2	3
3	1	1	1	3	3	2	1	5	1	3	4	3	2	3	3	3	3	3	3	3	1	1	1	3	4	2	1	2	3	2	2	3	1	3	2	2	3	2	2	3	2	1	1	2	1	2	3	2	3
3	1	1	1	3	3	1	1	5	2	1	4	4	4	3	3	2	3	2	3	2	2	3	1	3	3	2	2	2	2	2	2	2	2	2	1	1	1	1	1	1	2	2	2	1	2	2	1	3	4
3	1	1	1	3	3	2	1	1	4	3	3	3	3	3	3	2	2	3	3	3	2	3	2	3	3	2	2	2	2	2	2	2	2	2	2	2	3	2	2	1	1	1	1	3	3	1	2	2	4
2	1	1	1	3	3	2	1	3	1	1	4	4	3	3	3	1	3	2	3	2	2	2	2	3	3	2	2	2	3	2	2	2	2	1	2	2	3	2	3	2	2	3	1	2	2	1	1	2	4
3	1	1	1	3	3	2	1	5	1	3	4	3	4	2	1	3	2	3	2	4	1	1	1	2	1	4	4	2	1	1	1	1	1	2	1	1	2	2	1	2	3	4	2	1	4	3	4	1	4
2	1	1	1	3	3	2	1	5	5	4	4	2	4	3	3	1	4	3	3	4	1	2	2	4	3	2	3	2	3	2	1	4	2	2	2	2	2	2	3	4	4	2	1	2	2	1	2	3	2
3	1	1	1	3	3	2	1	5	2	1	3	2	4	4	4	4	3	2	3	4	2	3	3	4	4	2	2	3	3	4	1	1	1	1	1	1	2	2	3	1	2	1	1	2	1	2	2	2	3
2	2	1	1	1	3	2	1	1	2	3	3	1	3	3	3	2	3	3	2	3	2	3	2	2	3	3	2	3	3	2	2	2	3	3	3	3	3	3	3	2	1	1	1	1	1	1	1	2	4
2	1	1	1	1	3	3	1	1	2	3	3	3	3	3	3	3	3	3	3	3	2	2	3	3	3	3	2	3	3	3	2	3	3	3	3	3	3	3	3	2	1	2	2	2	1	1	1	2	4
3	1	1	1	3	1	2	1	5	2	3	3	2	3	2	3	3	3	3	3	3	2	2	2	3	3	3	3	3	3	3	2	2	2	2	1	1	1	1	1	2	2	2	2	1	1	1	1	1	4
2	1	1	1	3	3	2	1	1	2	2	3	2	3	3	4	2	4	4	2	4	2	3	3	4	4	2	2	2	2	3	2	2	2	2	3	4	3	4	4	2	3	1	2	2	3	2	2	2	3
1	2	1	1	3	3	3	1	1	5	2	3	2	3	3	3	2	3	3	3	3	2	1	2	3	3	2	2	2	2	2	2	2	2	2	2	2	2	2	2	3	3	4	4	4	4	3	1	3	4
2	1	1	1	2	3	1	1	5	4	3	4	1	4	4	4	4	4	4	4	4	1	2	3	3	4	2	2	2	1	2	2	1	1	1	4	3	3	3	3	2	4	1	1	1	1	1	1	2	2
1	1	1	1	3	3	1	1	5	5	2	3	3	4	3	3	3	3	4	3	4	2	2	2	4	4	2	2	3	3	2	2	2	2	1	3	3	3	3	3	2	2	3	1	1	1	1	2	2	3
2	1	1	1	3	3	1	1	7	2	1	4	4	4	2	2	2	2	2	2	2	1	4	2	4	4	1	2	1	1	1	1	1	1	1	2	2	3	2	2	1	2	3	1	2	1	1	3	2	3
2	1	1	1	3	3	2	1	3	4	4	4	4	4	1	1	1	4	3	1	2	1	1	1	3	3	1	1	1	1	1	1	1	1	1	2	2	2	3	3	3	4	4	2	1	3	3	1	2	2
2	1	1	1	3	3	2	1	5	2	4	4	1	4	3	3	3	3	1	1	3	1	1	1	3	1	2	2	2	2	1	2	2	1	1	1	2	2	1	2	2	2	3	1	3	2	1	2	2	3
2	1	1	1	3	3	2	1	5	3	3	3	2	3	3	3	2	3	3	1	3	2	3	3	3	3	2	2	2	2	2	2	2	2	2	3	2	2	2	3	2	2	2	4	2	2	4	2	2	2
3	1	1	1	3	3	2	1	5	4	3	4	1	3	3	3	2	3	3	3	3	2	1	2	3	4	3	2	2	2	2	2	2	2	3	3	2	3	2	2	1	1	1	1	2	2	1	1	2	3
3	1	1	1	3	3	2	1	5	1	3	3	3	3	2	2	2	2	1	1	3	3	2	1	2	3	3	2	2	2	2	2	2	2	2	2	2	2	2	2	1	1	1	1	1	1	1	2	3	4
1	2	1	1	3	3	2	1	4	1	3	4	4	3	3	3	2	3	3	2	2	2	2	2	3	3	2	3	3	3	2	2	2	2	2	3	2	3	3	3	2	2	1	1	1	1	1	1	1	1
1	2	1	1	3	3	3	1	1	2	4	4	4	4	4	3	3	3	2	3	2	2	2	1	2	3	2	3	4	3	1	1	1	2	1	2	3	3	2	3	4	2	1	1	1	1	2	1	3	4
2	2	1	1	3	3	2	1	1	2	3	4	4	4	3	3	1	1	4	4	3	3	3	3	4	4	1	1	2	2	2	2	2	2	2	3	3	3	3	3	1	1	1	1	1	1	1	1	2	3
2	1	1	2	2	3	2	1	4	4	4	4	3	4	3	4	4	4	4	3	3	3	3	2	4	4	2	2	4	3	2	3	1	1	1	3	4	3	4	4	1	4	3	4	4	4	4	3	2	4
2	1	1	1	3	3	1	1	5	2	4	4	4	4	4	4	4	4	4	4	4	4	4	4	4	4	1	1	1	1	1	1	1	1	1	4	4	4	4	4	3	2	2	2	2	2	2	2	2	4
1	1	1	1	2	2	3	1	6	2	4	4	2	4	4	4	4	4	3	4	3	3	4	1	4	4	1	1	1	1	4	1	4	1	1	4	3	4	4	3	1	1	3	1	2	1	1	2	2	4
2	1	1	2	3	3	1	1	5	2	1	4	1	4	3	4	4	4	4	3	3	2	2	2	4	4	1	1	1	1	1	1	1	1	1	4	4	4	3	4	3	2	1	1	1	1	1	1	2	4
1	1	2	3	2	3	3	1	1	4	4	4	4	4	3	4	3	3	3	3	3	2	2	3	3	3	2	1	2	2	2	2	1	1	1	3	3	3	4	4	2	2	3	3	2	3	2	3	2	4
3	2	1	3	3	2	2	1	5	4	1	4	1	4	3	4	4	4	4	4	4	4	4	4	4	4	1	1	1	1	1	1	1	1	1	4	4	4	4	4	2	2	2	2	2	2	2	2	2	3
1	2	1	2	3	3	3	1	1	4	1	4	1	4	3	3	3	3	3	3	3	3	3	3	3	3	1	1	1	1	1	1	1	1	1	4	4	4	4	4	3	2	2	2	3	2	2	2	2	4
3	2	1	1	1	3	2	1	5	1	1	4	1	4	4	3	3	3	3	3	3	3	3	2	3	3	3	4	3	4	4	4	4	4	4	4	4	4	4	4	1	1	4	4	4	4	4	4	2	2
2	2	1	1	3	3	2	1	7	2	3	4	4	4	2	3	3	4	2	2	4	2	2	2	4	3	2	3	4	3	2	1	1	1	1	1	2	2	2	3	3	1	1	1	1	2	2	2	1	4
1	1	1	1	3	3	3	1	5	2	4	4	4	4	3	4	3	4	3	3	3	2	2	3	4	4	1	2	1	1	1	2	2	2	1	3	3	3	3	2	1	2	1	1	1	1	1	1	2	3
2	1	1	3	3	2	2	1	5	2	1	4	1	4	4	4	3	3	3	3	4	3	4	3	3	4	1	1	1	1	1	1	1	1	1	2	1	1	1	1	2	2	2	2	2	2	2	2	3	4
1	1	1	1	3	3	3	1	5	3	4	4	4	4	4	4	1	1	4	4	4	1	1	1	4	4	1	1	1	1	1	1	1	1	1	1	3	2	1	3	1	1	1	1	1	2	2	2	2	4
1	2	1	3	1	3	3	1	5	2	1	4	1	4	1	1	1	3	4	1	1	2	3	2	1	2	2	3	1	1	2	1	1	1	1	1	1	4	3	1	1	3	3	1	1	4	4	4	2	4
2	1	1	1	3	3	3	1	1	4	4	4	4	4	2	3	3	3	3	4	4	2	3	2	3	4	2	2	2	2	2	2	2	2	1	3	3	3	4	2	1	2	2	2	2	1	2	2	2	2
3	1	1	2	3	3	2	1	5	4	1	4	1	4	4	4	4	4	4	4	4	4	4	4	4	4	1	1	1	1	1	1	1	1	1	1	4	1	4	2	2	1	2	3	3	2	2	2	2	4
2	1	1	2	2	3	1	1	5	2	2	4	2	3	3	4	2	3	4	3	3	1	1	1	4	4	1	2	1	2	1	1	1	2	1	2	2	2	3	3	2	1	3	1	3	3	2	4	1	2
2	1	1	1	3	3	2	1	5	2	1	4	2	4	3	3	3	3	4	4	4	2	3	2	4	4	2	2	2	1	2	2	2	2	2	2	3	3	3	3	3	3	3	3	3	3	3	3	3	4
2	1	1	1	3	3	3	1	4	1	3	4	2	3	3	3	2	3	2	3	3	2	2	3	2	3	2	3	3	2	3	2	3	2	3	4	3	4	3	4	3	4	3	2	3	4	2	3	3	4
2	2	1	1	3	3	3	1	5	2	3	4	4	3	3	3	3	3	3	4	3	3	3	3	3	3	2	2	2	2	2	3	2	2	2	3	3	3	3	3	3	3	3	4	3	3	3	3	2	3
2	2	1	1	1	3	1	1	1	2	3	2	4	4	1	3	3	4	4	1	4	1	1	1	4	4	3	1	4	4	1	1	1	1	1	1	1	1	1	1	1	1	1	1	1	2	2	2	3	4
2	1	1	1	3	3	2	1	3	2	4	4	4	4	3	4	1	4	3	3	3	1	1	1	4	4	1	1	1	3	3	1	3	1	1	1	1	1	1	2	2	2	1	1	1	2	1	2	2	2
2	1	1	1	3	3	3	1	1	2	3	3	3	3	3	3	3	3	3	3	3	3	3	3	3	3	3	3	3	3	3	3	3	3	3	3	3	3	3	3	2	2	1	2	2	1	1	1	3	3
2	1	1	1	3	3	3	1	5	2	4	3	4	3	2	4	3	3	2	3	3	2	1	1	4	4	2	2	2	2	3	2	2	2	2	2	2	2	2	3	2	1	1	1	1	2	2	3	3	3
3	2	1	1	3	3	2	1	6	2	3	4	3	4	2	4	1	4	3	3	4	1	2	3	4	4	4	3	4	4	2	2	3	1	1	3	4	3	4	2	3	1	4	4	2	4	2	1	2	3
2	2	1	1	3	3	2	1	6	2	2	4	2	3	3	3	1	4	3	2	4	3	3	2	3	4	4	4	3	3	2	2	2	2	2	1	3	2	3	3	3	4	1	4	1	2	2	3	3	2
2	2	1	1	3	3	2	1	7	2	4	4	4	4	3	3	3	2	3	2	3	1	3	1	4	4	1	1	3	3	3	3	1	1	1	4	3	3	3	3	2	1	1	1	1	1	2	1	2	2
2	1	1	1	3	3	3	1	5	1	4	4	3	3	3	3	3	4	4	4	4	2	3	3	4	4	2	2	2	2	2	2	2	2	1	3	4	4	4	4	3	2	2	2	2	2	1	2	1	4
3	2	1	1	3	3	2	1	5	1	4	4	4	4	3	3	2	4	4	3	3	2	3	1	3	3	3	1	1	2	2	3	4	1	1	4	3	4	3	2	2	1	3	3	3	4	4	3	2	3
2	2	1	2	3	3	3	1	5	4	4	4	4	3	3	4	1	3	3	3	3	1	4	3	4	4	4	3	3	1	1	3	4	1	1	3	4	4	3	4	2	1	3	2	4	2	1	4	2	4
3	2	1	1	3	3	2	6	5	4	2	3	3	4	3	3	1	4	3	2	3	4	3	2	3	4	1	1	3	2	4	4	4	1	3	3	3	4	4	4	2	1	1	1	3	1	2	4	3	2
3	1	1	1	3	3	1	1	5	3	1	3	4	4	4	3	3	4	4	4	4	4	4	4	4	4	4	4	4	4	1	1	4	1	1	4	4	4	4	4	1	1	1	1	1	1	1	1	2	3
2	2	1	2	3	3	2	1	5	3	2	4	3	4	4	3	4	4	4	4	4	4	4	4	4	4	1	1	1	1	1	1	1	1	1	4	4	4	4	4	1	1	1	1	1	1	1	1	2	3
3	2	1	1	3	3	2	1	5	2	3	3	3	3	3	3	2	3	3	3	3	3	3	3	3	3	2	2	2	3	3	3	3	3	3	3	3	3	3	3	1	1	1	1	1	1	1	1	3	2
2	1	1	1	3	3	2	1	5	2	3	4	4	4	4	4	3	4	4	4	4	2	1	3	4	4	2	3	3	4	4	4	4	1	1	3	4	4	4	4	2	1	1	1	1	1	1	1	2	3
2	1	1	1	3	3	1	6	5	4	4	3	3	2	3	3	1	4	3	3	4	2	1	3	4	4	1	2	3	3	4	2	2	1	2	3	3	3	4	4	1	1	1	2	3	3	1	3	2	4
2	1	1	2	2	3	2	1	5	5	1	3	3	3	3	4	3	4	3	3	3	2	3	3	4	4	2	2	2	2	2	3	2	2	2	3	4	3	4	4	2	1	1	2	4	1	2	3	3	4
2	2	1	1	3	3	5	1	6	3	3	4	2	4	3	4	4	4	2	4	3	1	2	1	4	4	2	4	4	4	2	2	4	1	1	3	2	2	2	4	1	2	1	1	2	2	2	2	2	4
1	2	1	1	3	3	3	1	5	2	1	4	4	4	4	4	2	4	4	4	4	4	4	4	4	4	1	1	2	2	2	2	2	2	2	3	3	3	3	3	1	1	1	1	1	1	1	1	2	2
2	1	1	1	3	3	2	1	5	3	2	2	2	2	1	1	1	1	1	1	1	1	1	2	2	2	3	3	4	4	4	3	3	3	3	2	2	3	3	3	2	2	3	1	2	3	3	4	2	3
1	2	1	2	3	3	3	1	7	3	1	1	1	1	1	2	1	2	1	2	2	2	4	4	4	4	4	4	4	4	4	4	4	4	4	1	1	2	1	1	3	3	2	3	3	3	2	2	3	3
1	1	1	1	3	3	1	1	5	2	3	3	4	3	2	4	3	4	4	4	4	1	3	2	4	4	2	2	2	2	2	1	2	1	2	3	3	3	3	3	1	1	2	1	3	1	1	1	2	4
2	1	1	1	3	3	1	1	7	2	1	2	2	2	1	2	2	1	1	1	1	1	1	1	2	2	3	3	4	3	3	3	3	3	4	1	1	1	1	2	1	1	1	2	2	2	2	2	2	3
2	2	1	1	3	3	2	1	5	2	1	4	1	4	2	4	4	4	4	4	4	3	4	2	4	4	2	1	1	4	1	1	4	1	1	4	4	4	4	4	1	3	1	1	2	1	1	2	2	3
1	1	1	1	2	3	2	1	1	5	1	3	1	1	2	3	4	4	3	1	4	4	3	1	3	4	2	1	1	1	4	4	3	4	1	4	3	3	4	4	2	1	4	1	2	1	4	4	2	4
2	1	1	1	3	3	2	1	1	2	1	3	1	2	1	3	3	1	3	3	4	2	2	2	4	4	2	2	1	1	1	2	2	2	1	2	1	1	3	1	1	1	1	1	1	1	1	1	2	4
2	2	1	1	3	3	2	1	7	5	3	3	2	3	3	2	1	2	2	1	1	1	2	2	2	2	3	3	3	3	2	3	3	3	3	2	2	2	2	2	1	1	1	1	1	1	1	1	1	2
2	1	1	1	3	3	1	1	5	2	4	4	4	4	4	4	4	4	4	4	4	4	4	4	4	4	1	1	1	1	1	1	1	1	1	4	4	4	4	4	1	1	1	1	1	1	1	1	2	3
2	2	1	1	3	1	3	1	1	5	1	1	4	1	1	3	1	1	3	3	3	3	1	1	4	4	1	1	3	3	1	1	2	1	1	2	2	2	2	4	1	1	1	1	1	1	1	1	1	4
1	2	1	1	3	3	1	1	1	2	1	3	2	3	1	3	3	3	3	4	4	2	1	1	4	4	2	2	2	1	1	1	1	1	2	3	2	3	2	4	1	1	1	1	1	1	1	1	2	2
2	2	1	3	3	3	1	1	1	2	1	4	3	4	3	4	3	3	4	3	3	2	2	1	1	4	2	2	2	3	2	2	2	2	2	3	3	3	3	3	1	2	1	1	2	1	1	1	1	4
2	2	1	3	1	3	1	1	1	2	1	3	2	3	3	4	3	4	3	3	2	2	2	2	4	4	2	3	2	3	1	1	2	2	1	2	2	2	2	4	1	1	2	2	1	1	2	1	3	4
2	1	1	1	1	3	1	1	1	2	1	4	4	4	4	1	2	3	1	2	1	1	2	2	2	2	3	3	3	3	3	3	3	3	3	2	2	2	2	2	2	4	1	2	2	1	4	4	1	4
2	1	1	1	3	3	1	1	5	1	2	3	2	3	3	2	2	3	2	2	2	2	2	3	3	3	3	3	3	3	3	2	2	2	2	2	2	2	2	2	2	4	4	1	2	2	1	4	1	3
2	1	1	1	3	3	1	1	5	2	1	3	1	3	2	2	2	2	2	2	2	2	1	1	3	1	2	2	2	2	2	2	2	2	2	2	2	2	2	2	2	4	4	1	1	2	1	4	1	3
2	2	1	2	3	3	2	1	5	2	2	3	4	4	2	4	4	3	4	4	4	2	2	2	4	4	2	3	3	3	3	3	4	2	2	2	2	4	3	4	2	1	1	1	1	1	1	1	2	2
3	1	1	3	3	3	2	1	1	3	4	3	4	4	2	3	3	3	3	4	3	2	2	3	3	4	2	1	2	3	1	1	1	2	2	3	2	3	3	3	1	2	1	1	2	2	2	2	2	3
3	1	1	1	3	3	2	2	5	4	3	3	1	3	3	3	1	3	3	3	3	1	1	1	3	3	1	1	1	1	1	1	1	1	1	3	3	3	3	3	1	1	1	1	1	1	1	1	2	4
2	1	1	1	3	3	1	1	3	2	3	3	3	4	2	3	3	3	4	4	4	1	3	1	1	1	1	1	1	1	1	2	1	1	1	3	3	3	3	3	1	1	1	1	1	1	1	2	1	1
2	1	1	2	3	3	1	1	5	2	4	3	4	1	1	1	1	1	4	3	2	4	1	1	3	3	4	4	1	3	4	1	3	4	3	1	3	3	2	4	2	1	1	2	3	2	1	4	3	4
2	1	1	2	3	3	2	1	4	3	2	4	4	4	3	3	2	3	4	2	3	2	2	2	4	3	2	2	3	2	2	2	2	3	1	3	2	2	3	3	3	2	3	3	2	4	3	2	2	4
2	1	1	3	1	3	2	1	4	1	4	4	3	4	4	3	1	3	4	3	4	4	3	4	4	4	1	2	4	4	3	4	3	1	3	4	3	4	3	1	1	2	1	4	3	3	2	1	3	4
3	2	1	1	3	3	1	1	1	2	2	4	1	3	3	3	2	2	3	2	2	2	2	2	3	3	1	1	1	1	1	1	1	1	1	2	2	2	3	3	2	1	3	3	1	2	3	2	2	3
2	1	1	1	2	3	2	1	4	2	1	3	3	4	3	3	3	3	2	2	4	1	2	3	4	4	4	4	3	3	2	1	1	1	1	4	3	3	2	3	2	3	1	4	4	4	3	2	3	2
2	2	1	1	3	3	2	1	1	3	3	3	2	3	2	1	2	2	2	2	3	2	2	3	3	3	4	2	3	3	2	3	2	1	3	1	2	3	3	2	2	1	3	1	3	2	2	2	1	2
1	1	1	1	3	3	1	1	1	4	3	3	3	3	3	3	3	3	3	3	3	3	3	3	3	3	3	3	2	3	1	2	2	3	3	3	3	3	3	3	1	2	1	1	1	1	1	2	3	2
2	1	1	1	1	3	1	1	4	1	3	3	3	1	2	4	3	2	4	3	3	3	4	3	4	4	2	2	3	3	3	2	2	3	3	3	3	3	3	3	1	2	1	1	1	2	1	4	2	3
2	1	1	1	3	1	1	1	4	4	3	3	2	3	3	3	1	3	3	3	3	2	2	3	3	4	1	2	2	2	2	1	2	2	1	3	1	3	4	3	1	2	4	2	3	3	4	4	2	4
3	1	1	1	3	3	2	1	1	1	4	4	4	3	2	3	3	3	2	3	2	2	2	2	3	3	2	2	3	3	2	2	2	2	2	2	2	2	2	2	2	3	2	3	3	3	3	3	3	2
1	1	1	1	3	1	1	1	1	2	4	4	4	4	4	4	4	4	4	4	4	2	3	3	4	4	2	3	2	4	1	1	1	1	1	4	4	4	4	4	3	3	2	2	2	2	1	1	2	3
2	1	1	1	3	3	2	1	1	2	4	4	4	4	4	4	4	4	4	4	4	1	2	3	4	4	2	3	2	4	1	1	1	1	1	4	4	4	4	4	3	3	2	2	2	2	1	1	2	3
4	1	1	1	3	3	2	1	1	2	3	4	1	3	4	3	1	3	4	4	4	1	4	4	3	4	1	1	1	1	1	1	1	1	1	4	4	3	3	3	1	1	2	1	1	1	2	2	2	4
2	1	1	1	3	3	2	1	4	2	4	4	3	3	3	4	3	3	4	3	4	2	3	4	4	4	1	1	2	2	1	1	1	1	1	1	3	3	3	3	1	2	2	1	1	1	2	2	1	2
3	1	1	1	3	3	2	1	6	3	3	4	4	3	2	3	2	2	4	2	2	2	2	2	4	3	2	2	2	2	2	2	2	2	2	3	3	2	2	3	2	1	2	1	2	3	3	2	2	2
2	1	1	1	1	3	2	1	4	5	3	3	3	3	3	3	3	4	3	4	3	2	3	3	4	4	2	2	2	3	2	2	2	2	2	3	3	2	2	3	1	2	2	1	1	2	2	1	2	4
2	1	1	1	3	3	2	1	1	2	3	4	4	3	4	3	3	3	4	2	2	2	1	2	3	3	3	2	2	2	1	2	2	2	2	3	2	3	2	2	2	2	1	2	2	2	3	3	2	2
3	1	1	1	3	3	1	1	4	2	4	4	1	4	4	1	1	2	4	3	1	1	2	2	3	3	1	1	3	3	3	2	3	1	1	1	2	2	2	2	1	1	1	1	1	2	3	2	2	2
2	1	1	3	3	3	2	1	4	2	3	2	2	2	2	2	2	2	2	2	2	2	2	2	2	2	2	2	2	2	2	2	2	2	2	2	2	2	2	3	1	2	2	2	2	2	2	2	3	2
2	1	1	1	3	3	2	1	4	5	3	4	1	1	2	4	3	2	4	3	4	2	2	3	4	4	1	2	2	2	2	1	1	2	3	1	2	2	3	4	3	1	2	4	4	4	4	4	3	4
1	1	1	1	2	3	3	1	1	2	3	3	4	3	2	3	2	3	3	3	3	1	1	2	4	4	1	3	1	2	3	3	2	3	1	3	3	3	3	3	2	3	3	1	2	1	2	3	1	4
3	2	1	1	3	3	3	1	4	1	3	3	3	2	4	4	3	1	3	1	3	1	4	4	3	3	3	4	4	3	2	4	3	4	1	3	4	3	3	1	3	2	1	4	4	2	4	1	2	4
2	1	1	3	2	3	2	1	4	1	4	4	4	4	2	4	1	2	2	2	1	2	1	4	4	4	1	1	1	1	1	1	1	1	1	4	1	1	1	1	4	4	4	4	4	4	4	4	1	3
2	2	1	1	3	3	2	1	1	3	1	4	1	4	4	4	1	4	4	4	1	3	1	2	4	4	1	2	2	2	2	1	1	1	1	2	1	1	1	4	1	2	1	3	3	2	1	1	2	4
3	1	1	1	3	3	2	1	4	1	2	4	2	3	3	3	2	1	2	3	3	2	1	2	1	1	1	3	3	1	2	2	1	2	1	1	1	2	2	1	1	2	3	2	2	4	3	2	3	4
1	1	1	1	3	3	1	1	1	5	4	4	4	3	3	4	2	3	4	3	3	2	2	1	4	4	1	1	1	2	2	2	1	1	1	1	1	1	1	3	1	1	1	1	1	1	1	3	2	3
3	1	1	1	2	3	2	1	1	5	4	3	3	3	3	3	4	3	3	3	1	1	2	1	4	4	1	3	2	3	1	1	1	1	1	2	3	2	3	4	2	1	2	1	2	2	2	2	1	3
2	1	1	1	3	3	2	1	4	4	4	4	3	4	3	4	3	4	3	4	4	1	1	3	4	4	4	1	1	4	1	1	4	1	1	1	4	4	4	4	3	2	1	4	1	4	2	3	2	4
2	1	1	1	3	3	2	1	4	3	3	3	2	4	3	3	2	3	3	3	3	2	3	3	4	4	2	2	3	3	2	2	2	2	2	3	3	2	2	3	2	3	2	2	3	2	2	2	2	4
2	1	1	1	3	3	2	1	4	2	4	4	4	4	4	3	3	4	4	3	4	1	3	4	4	4	1	1	1	1	1	1	1	1	1	4	3	3	3	4	4	4	4	4	4	4	4	4	2	3
1	2	1	3	3	3	3	1	4	5	3	3	3	4	3	3	2	2	3	3	4	1	2	3	3	3	3	3	3	3	3	2	3	2	2	3	3	3	3	3	1	1	2	1	1	2	2	2	3	2
3	1	1	3	2	2	2	1	4	4	3	3	3	3	3	3	3	3	3	3	3	3	3	3	3	3	1	1	1	1	1	1	1	1	1	3	3	3	3	3	1	1	1	1	1	1	1	1	1	1
2	1	1	3	3	2	2	1	5	2	1	3	2	3	3	3	3	3	4	3	3	1	1	1	4	4	2	2	3	3	2	2	2	2	2	1	2	2	2	2	4	1	2	2	2	2	2	1	1	2
4	1	1	1	1	2	1	1	5	2	2	3	2	3	2	3	3	3	3	2	3	2	3	3	3	3	3	3	3	3	2	3	3	2	1	3	3	3	3	3	1	1	4	1	4	1	1	1	3	3
3	1	1	1	3	3	1	1	5	2	2	4	1	4	3	4	3	4	4	3	3	3	2	3	4	4	2	2	2	2	1	3	1	2	1	3	3	3	3	4	1	2	3	2	3	2	1	2	2	3
1	1	1	1	3	3	3	1	1	2	3	4	3	3	3	4	3	3	3	3	3	2	2	2	4	4	1	2	2	2	2	1	1	2	1	2	2	2	2	4	3	3	2	4	2	3	2	2	2	2
1	1	1	3	3	2	1	1	5	5	3	3	1	3	3	3	3	3	3	3	3	3	3	3	3	3	1	1	1	1	1	1	1	1	1	3	3	3	3	3	1	1	1	1	1	1	1	1	3	3
1	2	1	2	3	3	3	1	1	2	4	4	3	4	4	4	2	3	3	4	4	3	3	3	3	4	3	3	2	3	2	1	2	2	1	2	3	3	3	3	2	2	2	2	1	2	3	2	2	2
1	2	1	2	3	3	3	1	1	4	3	3	2	3	3	3	2	3	3	3	3	2	2	2	3	3	2	2	2	2	2	2	2	2	2	2	3	2	1	3	1	1	1	1	1	1	1	1	1	2
1	2	1	1	3	3	3	1	1	4	2	3	2	3	1	3	3	3	3	3	3	1	1	3	3	3	1	1	1	1	1	1	1	1	1	3	3	3	3	3	1	1	1	1	1	1	1	1	2	4
3	2	1	1	3	3	4	1	5	5	3	2	2	2	2	1	1	3	3	1	3	1	1	3	3	3	3	3	3	3	1	1	3	1	3	1	1	1	1	1	1	1	1	1	1	1	1	1	3	4
4	2	1	1	3	3	2	2	1	2	3	3	3	3	3	3	1	3	3	3	3	1	3	1	3	3	1	1	1	1	1	1	1	1	1	3	3	3	3	3	1	1	1	1	1	1	1	1	2	4
2	2	1	3	3	2	1	1	1	3	1	3	1	3	1	1	1	3	3	3	3	1	1	3	3	3	1	1	1	1	1	1	1	1	1	3	3	3	3	3	1	1	1	1	1	1	1	1	3	2
3	2	1	3	3	2	2	1	1	5	1	3	1	3	1	3	3	3	3	1	3	1	1	3	3	3	1	1	1	1	1	1	1	1	1	1	1	1	1	1	1	1	1	1	1	1	1	1	3	2
1	1	1	1	3	3	3	1	1	2	3	4	4	3	3	3	3	4	4	3	4	2	2	3	4	4	1	1	1	2	1	2	3	2	3	3	4	3	4	4	2	2	3	1	1	1	1	1	2	4
1	1	1	1	3	2	3	1	1	2	4	4	2	4	4	4	4	4	3	4	3	3	4	1	4	4	1	1	1	1	4	1	4	1	1	4	3	4	4	3	1	1	3	1	2	1	1	2	2	4
1	2	1	1	3	3	2	1	1	4	2	4	1	4	3	4	3	3	4	3	3	3	2	3	4	4	2	2	2	2	1	3	1	2	4	3	3	3	3	4	1	2	3	2	3	2	1	2	2	2
1	2	1	1	1	3	3	1	1	4	4	1	1	3	2	2	2	2	3	2	3	3	4	1	1	2	1	1	1	1	1	2	1	1	1	3	3	1	1	1	2	4	1	1	2	1	1	1	2	3
4	2	1	1	3	3	4	1	1	2	4	4	4	3	1	4	2	3	2	3	4	2	2	2	4	4	4	2	2	2	4	2	2	2	2	4	3	3	3	3	4	2	4	4	1	1	4	1	2	4
1	1	1	1	3	3	1	1	4	6	1	1	2	1	2	2	1	1	4	2	2	2	2	2	1	1	2	1	1	1	3	2	2	1	1	1	1	2	3	1	1	1	1	2	2	3	1	1	2	4
2	1	1	1	3	3	1	1	1	2	2	3	2	3	3	3	2	3	3	3	2	2	2	2	4	2	2	2	3	2	2	3	3	2	1	3	3	2	2	4	2	1	1	1	1	1	1	1	2	2
2	1	1	3	3	2	3	1	1	3	1	3	1	3	1	3	3	3	3	3	3	3	3	3	3	3	1	1	1	1	1	1	1	1	1	3	3	3	3	3	1	1	1	1	1	1	1	1	3	4
2	2	1	1	3	3	2	1	1	6	3	3	4	1	1	2	2	3	1	3	3	3	1	1	1	1	2	2	1	3	3	1	2	2	1	1	1	2	2	4	4	2	2	2	1	1	1	1	2	4
2	2	1	1	3	3	2	1	2	2	3	3	3	3	3	4	4	4	4	4	4	2	3	2	3	4	2	2	3	2	2	2	2	1	2	3	1	3	3	3	1	1	1	1	1	1	1	1	2	3
3	1	1	1	1	3	2	1	1	1	3	2	1	3	3	1	1	2	2	2	1	2	2	2	1	1	3	3	3	3	3	3	2	2	2	1	1	2	2	4	1	1	2	1	1	1	2	2	1	1
2	1	1	1	3	3	1	1	5	2	3	3	2	3	3	4	3	3	3	3	2	2	2	2	3	2	2	2	2	2	1	1	1	1	1	3	3	3	3	3	1	1	1	1	1	1	1	1	1	3
3	1	1	1	3	1	2	1	5	2	1	3	2	3	3	3	3	3	4	4	4	2	2	2	1	4	2	2	2	3	2	2	2	2	1	3	3	3	3	4	1	1	2	1	2	1	1	1	2	2
2	2	1	1	3	3	1	1	1	2	1	3	1	3	3	3	2	3	4	3	3	2	2	2	3	3	3	2	3	2	2	1	1	1	1	3	3	3	3	4	1	2	2	2	2	1	1	1	2	4
2	2	1	1	3	3	2	1	1	4	2	2	1	2	3	3	3	2	3	3	3	1	1	3	3	1	2	2	3	2	2	1	4	4	4	2	2	3	3	3	1	1	2	2	2	2	1	1	2	4
2	2	1	1	3	3	1	1	5	2	1	3	3	3	3	4	2	3	3	3	2	2	2	1	3	4	2	2	2	2	2	2	2	2	1	3	3	3	3	3	2	1	1	1	1	1	1	1	3	4
1	1	1	1	3	1	2	1	1	3	1	1	2	1	2	2	2	1	1	2	2	1	1	4	4	4	2	2	1	2	2	3	3	3	1	1	1	2	4	4	4	4	2	2	3	1	3	3	2	4
2	1	1	2	3	3	1	1	1	4	4	4	1	2	2	2	2	2	1	1	3	3	2	2	1	3	2	2	1	3	3	4	2	2	1	1	2	2	1	1	2	2	2	1	1	2	2	2	2	4
2	2	1	1	3	3	3	1	1	5	1	1	2	1	1	3	3	3	1	1	2	2	2	1	1	1	2	2	1	2	2	2	3	3	1	1	1	2	2	1	2	2	1	3	4	2	2	2	2	4
3	1	1	1	3	1	1	1	1	5	1	2	1	2	1	2	3	3	2	2	2	3	3	1	2	2	2	2	2	1	1	2	2	1	1	1	1	2	1	1	2	2	2	3	3	1	1	1	2	3
2	1	1	1	3	3	2	1	5	4	2	3	3	2	3	3	2	2	2	3	3	3	2	2	2	2	1	1	2	2	2	4	4	2	3	1	1	2	2	2	4	4	3	3	2	3	3	3	2	4
2	1	1	1	3	3	2	1	5	2	3	3	2	3	3	3	1	3	3	1	3	1	1	1	3	3	3	3	2	3	2	1	1	1	1	3	3	3	3	3	1	1	1	1	1	1	1	1	3	4
2	2	1	1	3	3	2	1	1	3	4	4	2	1	2	1	1	1	3	1	2	2	2	1	1	4	2	2	1	3	3	2	2	1	1	1	1	1	2	2	2	2	2	1	1	2	1	3	3	3
2	1	1	1	3	3	2	1	1	2	3	4	2	4	3	4	1	1	3	3	3	2	2	2	4	3	2	2	2	2	2	2	2	2	1	2	3	2	3	3	4	4	4	4	4	4	4	4	2	3
3	1	1	3	3	3	2	1	6	6	3	4	2	4	3	4	4	3	4	1	2	3	1	3	4	2	4	2	3	4	1	3	2	4	4	4	3	3	2	4	4	3	4	4	2	3	3	4	3	3
2	1	1	3	2	3	1	1	6	4	3	4	4	3	2	3	1	3	3	2	4	1	2	2	3	4	2	2	2	3	4	2	2	2	1	2	2	4	3	4	2	2	2	1	1	1	2	3	2	3
3	1	1	1	3	3	1	2	6	2	1	1	2	1	1	1	4	1	4	1	1	4	1	2	3	2	2	2	2	4	1	2	1	1	2	1	1	1	2	2	2	1	3	1	1	3	3	3	3	1
2	1	1	1	3	3	3	6	5	1	4	4	4	4	3	4	4	2	4	4	4	2	2	3	4	4	2	2	2	2	2	2	2	2	2	2	3	3	2	4	1	1	4	1	2	1	1	1	2	4
1	2	1	2	3	3	3	1	4	4	1	4	1	4	4	4	4	4	4	4	4	1	2	2	4	4	1	1	1	1	1	1	1	1	1	2	2	2	4	4	2	2	1	1	1	1	1	1	2	4
1	1	1	2	3	3	3	1	1	3	3	4	3	4	2	3	3	3	4	3	3	2	2	1	4	4	2	1	4	4	1	4	2	1	2	3	4	4	4	4	2	2	4	3	3	4	4	3	2	4
2	2	1	1	3	3	3	1	5	2	1	3	3	3	2	4	2	3	4	2	3	2	1	1	4	4	2	1	1	3	3	3	3	3	1	1	3	2	3	3	1	1	2	3	4	3	3	3	3	4
1	2	1	1	3	3	3	1	4	5	2	4	4	4	3	4	3	4	4	3	3	2	3	1	3	4	2	2	3	3	1	3	2	1	2	2	4	3	3	4	1	4	3	3	4	3	4	4	2	3
2	2	1	1	3	3	1	1	3	2	1	3	1	3	2	4	3	3	4	4	4	3	2	2	4	4	4	3	3	3	2	2	1	2	3	2	2	2	2	3	2	1	1	1	1	1	1	1	1	2
2	1	1	1	3	3	1	1	5	2	4	4	2	4	3	4	3	4	4	4	4	2	3	3	4	4	2	1	2	2	2	2	3	1	1	4	3	4	3	2	3	2	4	1	4	3	3	3	2	3
1	1	1	1	3	3	3	1	5	2	3	4	3	3	2	3	1	4	3	4	3	1	2	3	4	4	1	2	1	1	2	1	3	2	2	4	1	1	2	4	1	3	4	4	3	1	1	1	3	3
2	1	1	1	3	3	2	1	5	2	2	3	2	3	4	4	2	3	4	3	3	2	3	1	4	4	1	1	2	2	2	2	3	3	1	2	3	2	2	3	4	1	1	1	1	1	1	4	2	3
2	2	1	1	3	3	2	1	5	2	2	4	2	3	2	3	2	3	3	2	2	2	3	2	3	3	2	2	2	2	3	2	2	2	2	2	2	2	2	3	3	1	4	4	3	2	1	3	2	4
1	1	1	1	3	3	3	1	1	2	4	4	3	4	4	4	1	4	4	4	3	1	1	1	4	4	1	1	1	1	1	1	1	1	1	1	1	1	1	1	1	1	4	1	1	1	1	1	2	4
1	1	1	1	3	3	3	1	5	2	3	4	3	2	2	2	3	1	2	1	3	1	2	3	3	3	1	3	2	3	3	1	3	1	2	1	2	3	2	3	1	2	3	1	1	1	1	2	1	3
2	1	1	1	3	3	3	1	5	2	4	3	1	3	3	3	1	3	4	3	3	3	3	1	4	4	1	3	3	3	1	1	1	2	1	4	4	3	2	2	2	2	4	4	4	4	4	1	2	4
2	2	1	1	3	3	2	1	5	2	4	4	3	4	4	4	4	4	4	4	4	3	3	2	4	4	3	2	3	4	1	1	1	1	2	3	3	3	3	3	1	1	1	1	2	1	1	1	2	2
2	1	1	1	3	3	2	1	1	5	3	4	4	3	3	3	2	3	3	2	3	3	3	1	3	3	2	2	2	2	2	2	2	2	2	2	2	2	2	3	2	2	2	2	2	2	2	2	2	2
2	2	1	1	1	1	1	1	5	2	3	3	3	3	2	3	2	3	3	3	2	2	3	3	3	3	2	2	2	2	3	2	2	2	2	2	3	2	2	3	3	1	4	4	3	1	1	3	2	4
1	1	1	1	1	3	1	1	5	2	3	4	4	3	3	4	3	3	2	2	3	2	3	2	4	4	1	1	1	3	3	3	1	1	1	3	3	3	4	3	3	1	3	2	1	4	3	3	2	3
2	2	1	1	3	3	1	1	5	1	4	4	3	4	4	4	3	2	4	4	4	1	2	2	4	4	2	2	2	2	1	2	3	1	1	2	3	2	2	3	1	3	1	2	4	2	1	1	2	2
2	1	1	1	3	3	3	1	1	2	4	3	4	3	3	4	2	4	2	1	3	1	1	1	3	4	1	1	1	2	3	1	1	1	1	4	4	3	1	3	1	1	2	3	1	1	2	3	3	4
2	1	1	1	2	3	2	1	1	2	3	3	3	3	3	3	3	3	3	3	3	3	3	3	3	3	2	3	3	3	3	1	3	2	2	3	3	3	3	3	1	2	2	2	3	2	2	2	3	3
2	2	1	1	3	3	2	1	5	1	4	4	1	2	3	3	3	3	1	3	4	4	3	3	4	4	4	2	2	1	2	1	2	1	2	4	4	4	4	4	1	1	1	1	2	2	1	3	2	2
3	1	1	1	1	3	2	1	5	2	3	4	3	3	1	3	1	3	3	3	1	2	1	1	1	1	1	2	1	2	1	1	1	1	1	1	2	3	2	3	1	1	2	1	1	1	3	2	2	4
3	1	1	1	1	3	2	1	5	1	3	3	4	2	3	1	1	1	3	1	2	1	1	2	3	3	3	3	2	3	2	1	1	2	1	3	3	4	4	3	2	3	3	1	3	2	3	1	2	3
2	1	1	1	2	3	2	1	1	1	2	4	2	3	3	3	3	3	3	3	3	3	3	3	4	4	3	2	3	3	2	2	2	2	2	2	2	2	2	3	3	2	1	1	1	1	1	2	2	4
1	1	1	3	3	3	3	6	5	4	3	4	3	3	3	2	3	1	2	3	3	3	2	2	3	3	2	1	1	3	3	2	3	3	2	1	1	2	1	2	1	2	3	2	2	3	2	2	1	1
2	1	1	1	3	3	2	1	6	2	4	4	4	4	3	4	2	3	4	3	3	2	2	2	4	3	2	2	2	2	2	2	2	2	2	2	2	2	2	2	2	2	3	2	2	3	2	2	3	2
2	1	1	1	3	3	2	1	4	2	3	2	1	3	3	3	3	4	4	2	3	3	1	2	2	3	3	3	4	3	3	1	1	2	2	1	3	2	3	3	1	1	2	2	2	3	2	2	2	4
1	2	1	1	1	3	3	1	1	2	3	3	3	3	2	4	3	3	3	4	4	1	2	2	4	4	1	1	1	1	1	1	1	1	1	3	3	3	3	3	3	2	1	1	1	1	2	1	2	3
3	1	1	1	3	3	2	1	8	2	3	4	2	3	2	4	3	4	4	4	4	2	3	4	4	4	1	1	1	2	2	2	2	2	1	2	3	4	3	2	2	1	1	1	1	1	1	2	1	3
1	1	1	1	3	2	1	1	6	2	3	3	2	4	4	3	2	3	4	3	3	1	1	2	3	4	1	2	1	1	2	1	2	2	1	3	3	3	4	4	3	4	4	4	4	1	2	3	1	1
2	1	1	1	3	3	2	1	6	5	1	4	2	2	2	3	2	2	1	2	2	1	2	1	3	2	1	2	2	2	2	2	1	1	1	1	3	1	1	2	2	1	4	4	3	1	1	1	1	4
1	1	1	1	3	3	3	1	6	1	3	4	4	4	3	4	1	3	3	3	3	2	2	2	4	4	1	2	2	2	1	1	2	1	1	2	2	3	2	3	1	1	1	1	1	1	1	2	2	3
4	2	1	1	3	1	2	1	4	3	4	3	1	2	4	3	2	3	3	4	2	3	4	3	3	3	2	2	2	2	2	3	2	3	2	2	2	3	2	2	1	2	2	2	3	2	4	2	2	1
1	1	1	1	3	3	3	6	4	2	4	4	4	3	2	3	3	1	1	2	2	2	2	1	3	1	4	4	4	1	2	1	1	3	1	1	2	2	3	4	1	2	1	4	2	1	3	2	3	4
2	2	1	1	3	3	1	1	5	6	1	3	3	4	4	3	3	3	1	1	4	3	3	2	3	4	2	3	3	3	2	4	2	1	1	3	3	3	3	3	2	2	2	2	2	1	1	1	2	3
1	1	1	1	3	3	1	1	6	2	4	4	4	4	3	4	1	4	4	4	3	2	2	2	4	4	2	2	1	1	1	1	2	2	2	3	3	4	4	4	1	1	2	2	3	3	2	3	3	4
2	2	1	1	3	3	1	1	1	1	3	4	4	3	1	4	4	3	4	3	4	4	3	3	4	4	1	2	3	4	4	1	1	1	1	4	4	4	4	3	4	3	4	4	1	1	4	4	2	3
2	2	1	1	3	3	3	1	3	1	2	2	4	3	4	2	2	2	3	2	2	2	2	2	4	4	1	1	1	1	1	2	2	1	1	1	1	1	2	1	3	3	3	4	3	3	4	4	3	1
2	1	1	1	3	3	3	1	1	5	3	4	2	4	4	4	3	3	4	2	4	2	1	2	3	3	2	3	2	1	1	1	2	1	1	1	2	3	3	3	1	2	4	1	3	1	1	3	1	4
1	2	1	1	3	3	3	1	1	2	3	3	4	4	2	3	2	4	4	3	4	1	1	2	4	4	2	2	2	2	2	2	2	3	1	2	2	2	3	4	1	1	1	2	1	2	2	1	3	3
1	1	1	1	3	3	3	1	6	4	3	4	4	4	3	4	2	3	4	3	2	3	3	3	4	4	2	2	2	2	2	2	2	2	1	2	2	3	3	4	1	1	1	1	1	1	1	1	2	4
1	1	1	1	3	3	3	1	4	4	4	3	3	2	2	4	3	3	3	4	3	2	3	3	3	3	2	3	2	2	3	1	2	2	3	2	3	3	3	4	2	1	1	1	2	1	2	3	2	4
1	1	1	1	3	1	3	1	5	4	4	4	4	4	1	3	1	3	4	4	3	3	4	3	4	4	2	2	2	2	2	2	2	3	3	3	4	2	4	2	2	2	3	3	3	1	2	2	1	4
1	1	1	1	3	3	3	1	1	1	3	3	3	4	3	3	3	4	2	3	3	4	4	4	4	4	3	3	3	3	3	3	3	4	4	3	3	3	3	3	2	4	1	2	2	2	2	2	2	3
2	2	1	1	3	3	2	1	4	3	4	1	3	1	3	3	3	3	3	3	3	2	1	2	2	2	3	1	3	4	3	1	2	1	1	2	2	2	2	2	3	3	1	2	3	4	3	2	1	1
3	1	1	1	3	3	2	1	6	2	3	4	3	3	3	4	3	3	4	2	1	2	2	2	3	3	2	2	3	3	2	1	2	2	1	3	3	2	3	3	2	4	2	1	2	3	1	4	2	3
1	1	1	1	3	1	3	1	8	5	3	4	4	4	3	3	3	3	3	3	3	3	3	4	4	4	2	1	2	2	1	1	1	1	1	3	3	3	3	3	1	2	2	1	1	1	1	1	2	4
1	1	1	1	3	3	3	1	2	2	4	4	4	3	3	4	2	3	3	3	3	2	1	1	4	3	2	2	2	2	2	2	2	2	1	3	3	3	3	3	1	1	2	1	1	2	2	2	2	3
1	1	1	1	2	3	3	1	4	4	4	4	3	4	3	3	3	3	4	3	3	2	3	2	3	3	1	2	2	2	2	2	2	2	1	3	3	4	3	3	2	1	2	1	1	1	1	2	2	4
2	1	1	1	1	3	2	1	4	2	4	3	1	2	1	4	3	1	2	3	3	4	3	2	3	4	4	1	2	1	2	1	1	2	1	3	4	3	3	3	2	3	4	4	1	1	3	2	2	3
4	1	1	1	1	3	2	1	4	6	3	4	1	3	2	4	1	3	3	3	4	4	4	3	4	4	1	1	1	1	1	1	1	1	1	2	3	3	3	4	1	2	1	1	2	1	3	4	1	3
1	1	1	1	3	3	3	6	1	2	4	3	4	3	3	3	3	3	3	3	3	2	2	3	3	2	2	3	1	2	2	2	2	2	1	2	2	2	2	3	3	3	4	4	3	2	3	4	2	2
3	2	1	1	3	3	2	1	1	2	3	1	1	3	4	3	4	4	1	3	3	1	1	4	4	4	4	4	4	4	4	1	3	3	4	1	1	3	1	4	2	1	1	1	3	1	1	3	3	1
3	1	1	1	2	3	2	2	4	1	3	3	1	3	3	3	1	1	3	2	3	1	1	1	3	3	4	1	1	4	1	1	1	1	1	1	4	1	1	4	2	1	1	2	2	1	3	1	2	1
1	1	1	1	3	3	3	1	4	2	3	4	1	4	2	3	2	3	3	3	3	1	3	2	3	4	1	2	2	1	1	1	1	2	1	3	3	3	4	4	4	4	1	1	1	3	4	4	1	1
2	2	1	1	3	3	2	1	4	3	4	3	4	4	1	4	3	3	3	1	4	1	2	1	3	4	3	1	4	3	4	1	3	1	1	3	4	1	1	4	1	1	3	4	1	2	4	4	2	3
3	2	1	1	3	3	2	1	7	2	3	3	3	3	3	4	3	3	3	2	3	3	2	2	3	3	3	3	3	3	2	2	2	2	2	2	2	2	2	2	1	1	1	1	1	1	1	2	3	2
2	1	1	1	3	3	2	1	1	3	3	3	3	3	3	3	3	3	3	3	3	2	2	2	3	3	2	2	2	2	2	2	2	2	2	2	2	2	2	2	2	4	4	4	4	4	4	4	1	1
2	2	1	1	3	3	3	1	1	2	3	3	3	4	1	3	2	3	3	3	2	2	3	3	3	2	2	3	2	2	2	2	1	1	2	2	2	2	2	2	4	3	4	4	4	4	4	4	2	3
2	1	1	1	3	3	4	1	3	2	3	3	3	4	2	3	2	2	2	3	3	2	3	2	3	1	1	1	1	1	1	1	1	1	2	2	2	2	2	2	4	3	4	4	4	4	4	4	1	3
2	2	1	1	3	3	2	2	4	6	4	4	4	4	3	3	3	3	3	3	3	2	3	3	3	3	2	2	3	2	3	2	2	3	2	2	2	2	2	2	1	1	1	1	1	1	1	1	3	2
2	1	1	1	3	3	2	1	2	1	4	4	4	4	4	4	4	4	4	4	4	1	4	4	4	4	1	1	1	1	1	1	1	1	1	4	4	4	4	4	1	1	1	1	1	1	1	1	2	3
1	1	1	1	3	3	1	6	4	5	1	4	3	3	3	4	1	3	4	3	3	2	1	1	3	3	2	1	2	2	3	2	3	1	3	3	3	2	2	4	2	2	1	2	1	1	1	1	1	2
3	1	1	1	3	3	2	6	4	2	2	3	3	2	3	3	2	3	3	2	3	2	3	2	3	3	2	2	2	2	3	1	2	2	2	2	2	2	3	2	3	3	4	1	2	4	2	4	2	3
2	1	1	1	1	2	3	1	4	6	1	3	1	2	1	1	2	1	3	4	2	1	1	4	1	3	1	3	1	2	1	3	1	4	3	1	1	3	2	2	2	1	3	1	1	3	1	1	1	4
3	2	1	1	3	3	1	1	1	3	3	1	4	1	2	3	1	1	4	1	2	1	1	4	1	2	1	3	2	1	3	1	4	2	1	3	1	4	2	3	2	4	1	3	2	3	2	4	2	4
1	2	1	1	3	1	3	1	1	2	1	4	3	4	3	3	2	3	3	3	3	1	2	1	4	4	1	1	1	1	1	4	1	1	1	2	3	2	3	3	2	1	4	2	2	1	1	4	2	4
4	2	1	1	3	1	5	1	2	4	2	3	2	3	3	3	3	4	2	3	2	2	2	3	3	1	1	1	2	2	2	2	3	1	1	1	2	3	2	3	1	1	1	1	1	1	1	1	2	2
3	1	1	2	3	3	2	1	4	2	3	3	3	4	3	2	2	3	3	2	3	2	1	3	4	3	2	2	3	3	1	2	2	3	2	2	1	3	2	3	1	2	3	4	3	2	2	1	1	1
4	1	1	1	3	3	2	1	3	4	2	4	4	4	2	3	3	3	3	3	3	2	3	2	4	3	2	2	2	2	2	2	2	2	2	2	2	2	2	2	1	2	3	2	2	2	2	3	3	2
2	2	1	1	3	3	2	1	4	1	3	3	2	3	3	3	1	3	1	1	2	3	2	1	2	3	3	3	3	2	2	1	2	2	1	2	2	2	2	2	1	1	1	1	2	1	1	1	1	1
2	2	1	1	3	3	3	1	4	3	4	3	3	3	3	3	1	1	3	3	3	1	3	1	2	3	2	2	3	3	2	2	2	2	1	3	2	1	2	1	4	4	3	2	2	3	2	3	2	3
1	1	1	1	3	1	2	1	4	4	4	3	3	2	1	1	1	2	4	3	3	2	2	2	4	4	1	1	1	1	1	1	3	1	1	3	3	3	2	3	1	1	1	1	1	1	1	1	3	1
3	1	1	1	3	3	2	1	1	3	3	3	3	3	1	4	3	2	2	1	2	2	3	1	1	3	1	1	1	2	2	1	3	1	2	3	3	3	2	2	3	4	3	3	3	3	3	4	2	1
3	2	1	1	3	3	2	1	4	2	1	2	3	3	3	2	2	3	4	4	2	3	3	4	4	1	1	2	4	4	3	2	3	1	1	1	2	2	1	3	1	1	2	1	1	2	3	1	2	3
1	1	1	1	3	3	2	1	8	2	4	4	4	4	3	4	3	4	3	3	4	1	3	1	4	4	2	2	1	1	2	1	2	2	1	2	2	2	2	4	3	1	3	1	2	2	1	4	2	2
2	1	1	1	1	3	2	1	3	6	3	3	4	3	3	3	3	2	3	2	3	1	1	2	3	3	1	1	2	2	2	1	3	2	1	2	2	2	3	2	2	2	4	1	2	1	2	2	3	1
1	1	1	1	1	3	2	1	5	2	3	3	4	4	4	4	3	1	4	3	3	1	3	1	4	4	1	1	1	2	1	1	1	1	1	2	2	3	3	3	2	2	2	1	3	1	1	4	2	2
1	1	1	1	3	3	3	1	3	2	3	4	4	3	2	3	3	3	3	3	2	2	3	3	4	4	1	1	1	1	2	1	2	2	1	3	4	2	3	4	2	1	3	1	2	2	1	1	2	3
1	1	1	1	2	2	2	1	1	2	1	3	4	3	3	3	2	4	3	1	1	2	2	2	1	4	1	4	2	3	4	1	3	3	3	1	1	2	2	1	2	2	1	4	2	3	3	2	2	3
2	1	1	1	3	2	2	1	1	2	4	4	4	4	3	2	2	3	3	3	3	3	3	3	3	3	1	1	1	1	2	2	2	2	2	4	4	4	4	4	2	2	2	2	2	2	2	2	2	2
2	1	1	1	3	2	2	1	1	2	3	3	4	4	2	4	4	4	4	4	4	4	1	1	4	4	1	1	1	1	1	1	1	1	1	1	1	1	1	4	2	4	2	4	4	4	4	4	2	4
2	2	1	1	3	1	2	1	1	3	4	4	4	4	2	3	3	3	4	3	3	2	3	3	4	4	4	1	1	1	4	1	1	1	1	2	3	3	4	4	2	3	1	2	4	4	4	4	2	2
1	1	1	1	3	2	3	1	1	6	3	3	3	3	3	4	3	2	3	2	2	2	2	2	3	3	2	2	2	2	2	2	2	2	2	2	2	2	2	2	4	3	3	2	4	4	4	4	3	4
3	2	1	1	3	3	2	1	3	1	2	3	2	4	4	1	1	3	2	4	4	1	1	1	4	1	1	1	1	1	2	1	2	1	1	1	2	2	1	1	4	2	4	3	1	1	1	3	2	2
2	1	1	2	3	3	3	1	1	2	4	4	4	4	2	4	3	3	2	2	2	2	2	2	2	2	2	2	2	2	2	2	2	2	1	2	2	2	2	2	2	2	2	2	2	2	1	1	3	2
3	1	1	2	3	3	2	1	5	4	3	3	3	3	3	3	1	3	3	2	3	2	2	3	3	3	2	2	2	2	2	2	2	2	2	2	2	2	2	3	4	4	4	4	4	4	4	4	2	3
2	1	1	1	1	3	2	1	5	2	4	4	3	4	3	3	2	2	4	3	3	2	2	2	4	4	1	1	1	1	1	1	1	1	1	2	2	2	2	3	1	2	3	2	2	2	2	2	2	4
1	1	1	3	3	3	3	1	7	5	2	3	3	3	3	2	3	3	3	3	2	3	3	3	3	3	2	3	2	2	2	2	2	2	2	2	2	2	2	2	2	2	2	2	1	1	1	1	2	4
2	1	1	1	3	3	2	1	5	3	3	3	2	3	3	1	2	2	3	4	3	2	1	2	3	3	2	3	2	4	2	2	2	2	2	2	3	2	2	3	1	1	3	1	1	1	2	3	3	4
3	1	1	1	1	3	2	1	5	2	4	4	4	3	3	4	1	3	3	3	3	1	2	2	3	4	2	3	3	2	3	2	2	2	1	2	2	2	2	3	2	2	2	2	1	1	2	2	2	1
3	1	1	3	3	3	2	1	5	2	4	4	4	4	3	4	4	4	4	2	4	3	3	3	4	4	3	3	3	3	3	2	3	3	3	3	3	3	3	3	2	3	3	3	2	3	2	2	2	3
2	1	1	2	3	3	1	1	5	2	3	3	3	3	3	4	4	4	4	2	4	2	1	2	4	4	3	2	2	3	2	2	2	2	2	2	2	3	3	3	1	1	3	3	4	4	3	3	3	1
2	1	1	1	1	3	2	1	4	2	1	2	1	4	2	2	4	1	1	1	3	1	3	4	3	1	4	3	1	4	4	1	1	3	1	1	2	1	2	4	1	2	3	2	3	2	2	4	3	1
2	1	1	2	3	3	2	1	5	4	4	4	3	4	3	4	2	3	4	3	4	1	4	3	4	4	3	1	2	2	1	1	3	2	3	4	4	4	2	4	2	3	1	2	2	1	2	4	2	3
2	2	1	1	2	3	2	6	6	3	3	2	3	3	3	3	3	3	2	3	2	3	2	3	3	3	2	3	2	3	3	3	2	2	3	3	3	3	2	2	3	4	3	3	2	2	3	3	3	4
2	1	1	1	1	3	2	1	5	2	1	4	1	3	4	2	1	3	2	2	4	2	3	2	4	4	3	3	2	2	2	1	4	3	4	2	2	2	3	4	2	3	2	1	1	1	1	2	2	3
2	1	1	1	1	3	2	1	5	1	2	2	3	2	3	2	2	3	2	3	4	2	3	2	3	2	2	2	2	3	3	3	3	3	1	2	3	3	2	2	1	1	2	1	1	2	1	2	1	1
2	1	1	1	3	3	2	1	5	2	1	2	2	3	3	3	3	3	2	3	2	2	2	3	3	3	2	2	3	3	4	3	2	3	3	3	4	3	3	2	3	3	4	3	3	3	4	4	3	3
2	1	1	1	1	3	2	1	5	3	3	4	3	3	4	4	2	3	4	1	3	2	3	3	4	4	2	1	1	1	2	3	1	1	1	4	3	3	4	3	4	1	2	4	2	4	1	4	2	3
2	1	1	1	3	3	2	1	5	2	4	4	2	3	3	3	3	3	3	4	3	2	1	2	4	4	1	1	1	1	1	1	1	1	1	3	3	3	3	3	3	3	3	3	3	3	3	3	2	4
1	1	1	1	2	3	1	1	5	3	1	3	1	3	3	3	2	3	4	3	4	3	1	3	4	4	3	4	1	3	3	4	3	4	3	3	3	2	2	3	4	3	1	3	3	4	3	3	3	3
2	1	1	1	3	3	2	1	5	1	3	3	2	4	3	3	2	3	3	1	2	1	1	4	3	4	4	1	2	4	3	4	2	3	1	3	3	3	3	4	4	3	3	4	3	2	3	2	2	3
2	1	1	2	3	3	2	1	1	1	4	4	3	4	2	4	1	3	4	3	4	2	2	2	4	4	1	1	4	3	1	1	3	3	1	3	2	4	2	4	1	1	1	1	2	1	1	2	2	4
2	1	1	2	3	3	2	1	5	2	3	4	2	3	3	3	1	3	3	2	2	2	3	2	3	4	1	2	2	1	3	1	3	1	2	2	2	2	2	2	1	1	4	4	3	2	1	4	2	3
2	1	1	2	3	3	2	1	6	2	1	3	3	3	3	4	2	4	4	3	4	3	1	3	3	3	3	3	3	3	4	2	2	2	1	1	2	2	3	3	2	1	1	1	2	2	2	2	2	4
1	1	1	1	3	3	3	1	5	3	2	3	3	3	2	2	3	3	3	2	2	2	3	3	3	2	2	3	3	3	3	2	2	3	3	2	3	4	4	3	2	3	1	3	2	3	3	4	3	3
2	2	1	1	3	3	2	1	5	4	3	4	3	3	3	2	2	3	3	3	2	2	4	4	3	3	2	2	3	3	2	4	2	2	3	1	1	1	1	1	3	3	3	4	4	4	3	2	3	3
2	2	1	1	3	3	2	1	5	2	3	3	3	3	4	2	4	3	2	1	3	2	3	3	3	4	2	3	2	3	3	2	3	3	2	3	3	2	3	2	3	3	4	3	4	2	3	2	3	3
1	1	1	1	3	3	3	1	6	2	4	4	3	2	3	2	3	3	3	3	4	4	3	3	3	4	3	3	3	4	3	3	2	2	3	1	1	1	1	1	2	4	2	3	4	3	3	3	1	1
2	1	1	1	3	3	2	1	5	2	4	3	3	2	3	3	3	2	3	3	2	3	2	3	3	3	3	3	3	2	3	3	3	2	2	2	2	3	3	3	3	3	4	4	3	3	3	2	1	1
2	2	1	1	3	3	2	1	1	1	3	4	3	3	3	3	2	3	2	3	2	2	2	2	2	3	2	2	3	3	3	2	2	2	2	2	2	2	2	2	2	1	2	2	2	2	2	2	2	1
1	1	1	1	3	3	2	1	5	1	1	2	4	1	4	3	2	3	4	3	4	3	1	2	4	3	1	3	4	2	2	2	4	2	2	3	3	4	3	4	3	4	1	3	4	3	2	4	2	1
1	1	1	1	3	3	3	1	5	2	4	3	1	3	1	3	2	2	3	2	1	1	2	1	3	3	1	1	1	1	2	1	3	1	1	3	3	1	1	2	2	2	2	3	1	2	2	2	2	3
1	1	1	1	3	3	3	1	5	1	4	3	1	3	1	3	2	2	1	2	1	1	2	1	3	3	1	1	1	1	2	1	3	1	1	3	3	1	1	2	2	2	2	3	1	2	2	2	2	4
1	2	1	1	3	3	3	1	5	1	3	3	2	3	1	3	2	3	3	2	3	1	3	1	3	3	2	2	1	2	2	1	2	1	1	3	3	2	2	3	2	2	1	4	1	3	3	1	2	3
2	1	1	1	2	3	2	1	5	2	1	2	2	2	3	3	3	3	3	3	2	3	3	2	2	2	2	3	3	2	3	2	3	3	3	2	3	3	2	3	4	4	3	2	3	2	3	2	3	3
2	2	1	1	3	3	3	1	5	2	3	3	2	3	3	3	2	3	2	2	3	2	1	2	3	2	2	3	2	3	3	2	1	2	2	2	3	3	3	2	3	4	2	1	3	3	4	4	3	3
1	1	1	1	3	3	3	1	5	5	3	3	1	3	3	3	2	3	3	4	4	3	3	2	3	3	4	2	3	2	2	2	2	2	3	3	3	3	3	3	2	1	1	3	1	2	3	1	2	4
2	1	1	2	3	3	2	1	5	1	3	3	3	3	3	2	2	3	2	2	2	2	2	2	3	2	2	3	2	2	3	3	2	2	2	2	2	3	3	3	1	1	3	3	4	3	3	3	3	1
1	1	1	1	3	3	2	1	5	3	2	3	3	4	4	3	4	4	3	3	3	4	4	4	2	2	2	3	3	2	3	2	3	3	3	2	3	3	3	3	3	4	1	3	3	4	4	4	3	3
2	1	1	1	3	3	2	1	5	2	1	1	1	3	3	2	1	2	2	2	3	2	1	1	1	1	1	2	2	2	2	2	1	3	3	2	1	1	1	2	1	2	2	1	1	1	2	2	2	3
2	1	1	1	3	3	2	1	5	2	1	1	1	1	2	2	1	2	1	1	1	2	2	2	1	1	1	3	3	3	3	3	3	3	3	1	1	2	3	3	1	2	2	2	2	2	2	2	2	1
2	2	1	1	3	3	2	1	5	3	3	3	4	3	3	3	4	3	4	3	3	3	3	4	2	2	3	2	3	2	3	2	3	2	3	3	4	4	3	3	3	4	4	4	3	3	4	3	3	4
2	1	1	1	3	3	2	1	5	3	2	3	4	3	4	3	1	3	1	3	3	3	1	2	2	2	3	3	4	3	4	3	3	2	1	3	2	3	3	3	4	4	4	4	4	3	3	3	3	3
2	1	1	1	3	2	2	1	5	2	3	3	4	3	3	2	3	2	3	2	3	3	4	3	2	3	3	3	2	3	2	3	2	3	4	3	3	3	2	3	4	3	3	4	3	3	2	3	3	3
2	1	1	1	3	3	2	1	4	2	3	3	3	3	2	2	4	2	3	4	3	2	3	2	3	3	3	3	4	4	3	3	4	3	4	3	4	3	4	3	1	1	2	2	2	1	1	1	1	1
3	2	1	1	3	3	2	1	5	4	3	4	3	3	4	3	4	2	3	3	3	2	3	2	3	3	3	3	3	4	3	4	3	3	4	3	3	3	3	3	1	1	1	2	2	1	1	2	1	1
1	1	1	1	3	3	2	1	4	1	3	3	3	3	2	3	3	2	3	1	2	3	3	2	3	3	3	3	3	4	3	3	4	3	4	3	4	3	4	3	1	2	2	1	1	1	1	1	1	4
2	2	1	1	3	3	2	1	5	2	4	4	3	3	3	2	3	3	3	3	3	3	3	3	3	3	1	1	1	1	1	1	1	1	1	2	3	2	2	2	1	1	1	1	1	1	1	1	2	4
3	1	1	1	3	3	2	1	1	1	2	3	3	3	3	2	3	3	4	3	4	2	2	4	4	4	4	4	4	4	4	4	4	4	1	2	3	2	2	3	1	1	1	1	1	1	1	1	2	3
3	2	1	1	3	3	2	1	5	4	1	4	2	2	4	2	3	4	4	4	4	4	4	4	4	4	1	1	1	1	1	1	1	1	1	2	2	2	2	2	1	1	1	1	1	1	1	1	2	3
1	1	1	1	3	3	3	1	5	3	2	3	3	3	3	4	4	3	4	3	2	2	2	3	3	3	2	4	3	3	4	3	3	3	3	2	3	3	4	4	3	4	3	4	3	4	3	3	3	3
2	1	1	1	3	3	2	1	5	3	1	1	1	1	1	1	3	3	3	3	3	3	2	1	1	1	1	1	1	1	1	1	1	1	1	1	3	3	3	1	2	2	2	2	1	1	1	1	2	4
2	1	1	1	3	3	2	1	5	3	2	2	2	2	3	2	1	2	1	2	2	3	3	3	2	2	2	3	3	2	3	3	3	3	1	3	3	4	3	4	4	3	4	3	2	3	3	3	1	3
3	1	1	1	3	3	2	1	5	3	3	4	2	4	3	4	2	3	2	3	3	2	3	3	3	3	3	2	3	2	4	2	2	3	2	2	2	3	3	2	1	2	3	2	3	2	1	2	2	4
2	2	1	1	3	3	2	1	5	2	3	4	3	1	3	3	2	4	3	2	3	2	1	3	3	4	2	2	3	3	4	2	3	3	3	2	2	3	2	2	1	2	3	2	2	2	1	2	1	4
2	1	1	1	3	3	1	1	4	2	2	3	3	3	3	3	3	4	4	4	4	2	4	1	3	3	3	3	3	3	2	2	1	1	1	2	2	3	3	3	1	2	1	1	1	1	1	1	2	4
2	2	1	2	3	3	2	1	1	2	3	3	3	3	2	3	3	4	4	4	4	3	3	3	3	4	3	3	3	3	3	1	1	1	1	1	1	1	4	4	2	2	2	2	1	1	1	1	1	4
3	2	1	2	3	3	2	1	3	2	3	3	2	3	3	3	3	4	4	4	1	3	4	1	3	4	1	1	1	2	2	1	2	3	3	2	2	2	2	2	2	2	1	1	1	2	2	2	1	4
3	2	1	1	3	3	1	1	1	2	4	3	3	3	3	1	3	3	4	2	3	2	3	2	3	3	3	3	3	3	3	3	2	2	2	3	3	4	3	3	2	3	2	3	4	2	1	3	2	4
3	1	1	1	3	3	3	1	2	2	2	2	2	2	2	3	4	3	3	2	2	3	3	2	3	3	2	2	2	2	2	2	2	2	2	2	2	3	3	3	1	2	2	2	2	2	2	2	1	3
3	1	1	1	3	3	2	1	6	2	1	3	3	3	2	3	3	3	3	2	2	2	3	2	3	3	3	2	2	2	2	2	2	2	2	3	3	3	3	3	1	2	3	3	3	3	3	3	1	3
3	1	1	1	3	1	1	1	1	2	3	3	3	3	3	4	4	4	3	3	3	3	3	3	3	3	3	1	3	3	3	3	3	3	3	3	3	3	4	4	2	2	2	2	2	2	2	2	2	4
1	1	1	1	3	3	3	3	1	5	3	3	4	4	3	3	3	3	3	3	3	3	3	3	3	3	3	3	3	3	3	3	4	4	2	1	1	1	1	1	1	1	1	1	1	1	1	1	1	1
3	1	1	1	3	3	1	1	1	3	3	3	3	3	3	4	4	4	4	4	4	3	3	3	3	3	3	3	3	3	3	3	3	3	1	3	3	3	3	3	2	2	2	2	2	2	2	2	2	4
1	1	1	1	3	1	1	1	4	2	3	3	3	3	4	3	4	4	4	4	4	4	4	3	4	4	4	4	1	4	1	1	1	1	1	4	4	4	4	4	1	1	1	1	1	1	1	1	2	4
2	1	1	1	3	3	1	1	6	4	2	3	3	3	3	3	3	1	3	3	3	4	3	4	4	4	4	3	3	3	1	1	3	1	1	3	3	3	3	4	1	2	1	1	4	2	1	1	2	4
2	1	1	1	3	3	1	1	5	2	3	3	4	3	3	3	3	4	3	3	3	4	3	4	4	4	1	1	1	1	1	1	1	1	1	3	3	1	2	3	1	1	1	1	1	1	1	1	2	3
2	2	1	1	3	3	3	1	1	1	2	2	2	2	2	3	4	3	3	2	2	1	2	2	3	3	1	3	1	1	1	3	2	2	1	1	1	1	1	1	1	1	1	1	1	1	1	1	1	1
3	1	1	1	3	3	1	1	5	1	3	3	4	3	3	2	3	1	1	2	1	1	4	1	1	1	3	3	2	1	1	1	2	3	4	3	3	3	2	3	1	3	1	1	3	3	1	3	3	3
1	1	1	2	2	3	3	1	5	2	3	3	3	3	2	3	2	2	3	3	3	2	2	2	3	3	2	2	2	2	2	2	2	2	3	2	3	2	1	1	3	2	2	3	2	2	2	3	2	4
1	2	1	2	2	3	2	6	5	4	3	4	4	3	4	1	2	4	4	3	4	2	3	4	4	3	1	3	1	1	3	2	4	3	1	1	1	2	2	3	1	2	2	3	2	2	4	3	2	2
3	2	1	1	3	3	3	1	6	2	2	2	2	2	2	3	3	3	3	3	3	2	2	2	2	3	1	2	2	2	2	2	3	1	1	3	3	3	3	3	1	2	1	1	1	1	2	2	2	3
2	1	1	1	3	2	1	1	5	4	2	3	1	2	2	3	3	3	4	4	4	1	3	2	3	4	3	3	3	2	2	2	3	1	1	2	3	2	2	3	1	1	1	1	1	3	1	1	2	4
2	1	1	1	3	2	3	1	5	2	3	4	2	3	2	3	2	3	3	3	3	2	3	3	2	3	2	2	3	2	2	2	2	2	3	3	3	3	3	3	4	2	4	4	4	4	4	4	3	4
1	1	1	2	3	3	3	1	5	2	3	4	4	3	3	4	3	3	4	3	3	1	3	2	4	4	1	2	2	3	2	1	1	1	1	2	3	2	2	4	3	4	4	4	3	2	3	2	2	4
1	1	1	2	3	3	3	1	5	2	4	4	4	4	4	3	3	3	4	4	4	1	3	2	3	3	3	3	3	2	2	2	3	1	1	2	3	2	2	3	1	1	1	1	3	1	1	1	2	3
1	1	1	2	3	3	3	1	5	2	3	3	3	4	3	4	3	3	3	4	3	2	2	2	4	4	2	2	2	2	2	2	2	2	1	4	2	2	1	2	3	3	2	2	2	2	1	3	2	4
1	1	1	3	2	3	2	1	5	2	4	4	3	3	3	4	2	3	3	4	3	1	3	2	3	3	2	2	2	1	2	1	2	1	1	3	3	4	4	4	1	2	1	1	2	2	1	1	2	4
2	1	1	2	3	3	3	6	5	2	4	4	4	4	3	3	2	2	4	2	1	1	3	2	4	4	4	1	1	4	1	1	4	1	1	3	2	3	3	4	3	1	4	1	1	1	4	4	3	3
1	1	2	2	2	2	3	6	5	4	4	3	1	1	3	4	2	1	3	4	3	2	1	3	4	3	1	3	2	4	2	1	3	4	4	3	4	2	3	4	2	4	1	3	2	2	3	2	2	3
2	1	1	2	3	3	2	1	5	4	4	4	4	4	4	4	1	4	4	4	4	4	4	1	4	4	3	4	4	4	3	4	4	4	1	4	4	4	4	4	3	3	2	2	2	2	2	2	2	4
1	1	1	2	1	3	3	1	5	3	4	4	3	4	4	3	1	2	4	4	3	1	4	3	4	4	1	1	1	1	1	2	1	1	2	4	4	4	4	4	4	4	4	3	4	4	4	2	2	4
1	1	1	2	3	3	3	1	5	2	4	4	4	4	1	4	3	4	4	4	4	3	4	4	4	4	2	1	1	1	1	1	3	2	1	4	3	3	3	3	2	1	1	4	4	4	4	4	2	4
1	1	1	1	3	2	1	1	5	1	3	4	2	3	1	3	2	3	3	3	3	1	2	3	1	3	2	2	3	2	2	2	2	2	3	3	3	3	3	3	4	2	4	4	4	4	4	4	1	4
1	1	2	1	2	3	3	6	5	4	4	3	1	3	4	4	2	3	4	3	2	1	3	4	3	4	1	3	2	4	2	1	3	4	4	3	4	2	3	4	2	4	1	3	2	2	3	1	2	3
1	1	1	3	3	3	3	1	5	3	4	4	4	4	4	3	3	3	2	2	2	2	3	2	2	3	2	3	3	2	2	3	2	1	4	2	3	2	1	3	1	2	2	2	2	3	3	3	2	4
1	1	1	2	1	3	2	6	5	4	4	3	2	3	4	3	2	1	4	3	4	3	1	4	3	1	1	3	1	4	3	1	4	3	1	1	1	2	3	4	4	2	2	3	1	2	4	2	2	2
1	1	2	2	3	2	2	6	5	4	4	3	1	3	4	4	2	3	4	3	2	1	3	4	3	4	1	3	2	4	2	1	3	4	4	3	4	2	3	4	2	1	3	2	2	4	3	2	1	1
2	1	1	2	2	3	1	1	1	2	4	4	4	4	4	3	4	3	2	3	3	3	3	1	3	3	3	3	4	3	3	3	3	3	1	2	2	2	2	2	2	2	1	2	1	1	2	2	3	4
2	1	1	3	3	3	2	1	8	3	2	3	2	3	3	3	2	3	3	4	3	3	3	3	3	3	3	3	3	3	3	1	3	3	3	3	3	3	3	3	1	4	4	4	1	4	4	4	2	3
1	1	1	3	3	3	2	1	5	3	1	4	2	4	3	3	1	4	2	1	1	4	2	1	4	1	4	3	3	3	3	3	3	3	3	2	2	1	2	1	1	2	1	1	2	3	2	2	3	3
1	2	1	2	3	3	3	1	1	2	2	3	2	3	2	3	3	3	3	3	3	2	3	3	3	3	1	1	1	1	2	2	3	3	2	3	2	2	2	2	1	1	2	2	1	1	2	1	1	4
1	2	1	1	3	3	1	1	5	2	3	4	3	3	3	4	3	3	3	4	3	2	2	3	3	4	2	2	3	3	2	2	2	2	2	2	3	2	2	2	2	1	1	1	2	2	2	2	2	2
1	2	1	1	2	3	2	1	5	3	3	4	3	3	3	4	1	3	3	3	3	4	3	3	4	4	1	1	1	1	1	3	3	1	3	4	4	4	3	3	1	1	2	1	1	2	2	2	2	4
1	1	2	2	2	3	2	6	5	4	4	3	1	3	4	4	2	3	4	3	2	1	3	4	3	4	1	3	2	4	2	1	3	4	4	3	4	2	3	4	2	4	1	3	2	2	3	2	2	3
3	2	1	1	3	3	2	1	5	5	3	4	2	3	3	2	3	3	4	3	3	4	3	4	3	4	2	3	3	3	4	3	3	3	3	3	2	3	2	2	1	2	2	1	1	1	2	2	3	2
2	1	1	1	3	3	2	1	5	3	3	4	4	3	2	3	3	3	4	3	4	2	4	4	4	3	3	3	3	2	3	4	2	2	3	4	3	4	3	3	2	2	1	1	1	1	2	1	1	4
1	1	1	2	3	3	1	1	5	2	3	3	4	3	3	3	1	3	2	3	4	3	3	2	4	4	2	4	4	4	3	3	3	3	3	1	2	2	2	3	1	1	2	1	2	2	4	4	3	4
2	2	1	1	1	3	2	1	6	2	1	3	1	1	1	1	3	3	3	3	3	1	3	1	1	3	1	1	1	1	1	1	1	1	1	1	1	1	1	1	1	1	1	1	1	1	1	1	2	4
1	2	1	1	3	3	3	1	1	3	1	3	1	3	3	3	3	3	3	3	3	1	1	1	3	3	1	1	1	1	1	1	1	1	1	3	3	3	3	3	1	1	2	1	1	1	1	1	2	2
2	2	1	1	1	3	2	1	1	1	3	4	2	1	3	3	1	3	3	3	1	1	1	3	3	4	3	2	3	3	2	2	2	3	3	3	3	2	3	3	1	4	1	4	4	1	1	2	1	4
3	2	1	1	3	3	4	1	6	3	3	4	3	2	3	2	2	3	3	4	3	3	4	3	4	3	3	3	3	4	2	2	2	1	2	3	2	3	3	3	1	2	2	2	3	1	1	1	3	4
2	1	1	1	3	3	2	1	5	2	1	3	3	3	3	3	3	3	2	2	3	2	3	2	3	3	2	2	2	2	3	2	2	2	3	2	2	2	3	3	3	4	3	3	1	3	3	3	2	2
3	1	1	1	3	3	2	1	5	3	4	4	4	4	3	4	4	4	4	4	4	1	1	1	4	4	1	4	3	2	1	2	2	2	2	2	3	3	3	3	1	1	1	1	1	1	1	1	2	2
3	2	1	1	3	3	2	1	6	3	4	4	3	3	3	3	2	3	2	2	2	1	1	1	2	2	3	2	3	3	3	1	3	3	2	1	1	1	1	1	2	2	4	1	3	2	4	4	1	4
1	2	1	1	3	3	1	1	5	1	3	3	2	3	3	3	2	4	4	4	3	2	3	2	4	4	1	1	3	2	2	2	2	1	1	2	3	3	3	4	2	2	1	1	1	1	1	1	2	2
3	2	1	1	3	1	3	1	6	1	1	4	1	4	3	3	1	1	1	1	1	1	1	1	1	1	1	1	1	1	1	1	1	1	1	2	2	2	2	2	2	1	1	3	2	3	3	2	1	4
2	1	1	1	3	3	1	1	1	1	1	3	1	3	3	4	1	3	3	4	3	3	1	1	4	3	2	3	2	3	2	1	1	1	1	1	3	1	1	1	1	2	4	2	3	3	3	1	3	4
2	2	1	1	3	2	2	1	1	2	2	3	4	3	1	4	2	2	2	4	4	2	2	2	2	4	2	3	2	2	3	2	2	4	4	3	4	4	4	4	2	4	3	2	4	4	4	3	1	4
1	2	1	1	2	3	2	1	5	1	3	3	2	4	3	4	1	3	3	3	1	1	1	1	3	4	1	1	3	3	1	1	1	1	1	1	3	1	1	3	2	2	2	2	2	3	2	2	3	3
1	2	1	3	3	3	2	1	5	1	2	3	3	3	2	3	4	3	3	1	3	4	4	4	3	3	2	2	3	3	3	4	2	2	4	2	4	2	3	2	1	2	1	3	1	2	1	1	1	4
2	2	1	1	2	3	1	2	6	1	4	4	4	4	4	4	2	2	3	3	3	1	3	1	3	4	2	2	2	2	2	2	2	2	1	2	1	1	1	2	1	1	2	2	2	1	2	2	2	2
2	1	1	1	3	1	1	1	5	4	3	4	3	4	3	3	2	4	4	3	3	3	3	4	4	4	2	1	2	2	2	1	2	2	1	3	3	4	4	4	2	2	1	1	2	1	1	1	2	4
2	2	1	1	3	3	1	1	7	3	4	4	4	4	2	4	4	4	4	4	4	1	3	4	4	4	1	1	1	2	1	1	1	1	1	4	3	4	1	2	1	1	1	2	1	1	1	1	2	4
2	2	1	1	3	3	2	1	6	2	3	3	1	1	4	1	2	3	3	2	2	2	1	2	4	4	1	2	2	4	2	2	2	2	2	1	3	1	2	1	1	1	3	2	1	4	1	4	2	2
2	1	1	1	3	3	1	1	5	2	4	4	2	4	3	4	1	2	4	1	2	1	2	2	4	4	2	2	2	2	2	2	1	1	1	3	3	3	3	3	4	3	4	4	4	4	1	1	2	2
2	2	1	1	3	3	1	1	5	2	2	4	2	3	3	3	4	4	4	3	4	1	2	1	4	4	1	2	2	2	2	2	2	2	2	2	3	3	2	1	1	1	3	2	3	4	2	4	2	2
3	2	1	1	3	3	2	1	5	2	3	3	1	4	3	4	2	3	3	2	2	1	2	1	4	4	1	2	2	3	2	2	2	2	2	2	3	3	2	1	1	1	3	2	3	4	1	4	2	2
3	1	1	1	1	3	2	1	5	1	4	4	4	4	1	4	2	4	4	4	4	4	2	4	4	4	4	4	2	4	1	4	1	1	1	4	4	4	4	4	1	1	1	1	1	1	1	1	2	4
3	2	1	1	3	3	2	1	5	1	3	3	3	3	2	3	1	2	2	2	2	2	3	2	3	3	2	2	2	2	1	2	2	1	2	2	2	2	2	2	2	3	4	2	3	2	4	4	3	4
3	2	1	1	3	3	2	1	7	3	4	4	2	4	3	4	4	4	4	4	4	2	2	2	4	4	1	1	1	1	1	1	1	1	1	4	4	4	3	3	1	1	3	1	1	1	1	1	3	2
1	2	1	1	2	3	2	2	3	2	4	4	4	4	4	4	2	2	3	4	2	2	2	2	3	4	1	1	1	1	1	1	1	1	1	1	1	1	1	1	2	3	2	3	3	1	1	2	2	1
4	2	1	1	3	3	2	1	5	1	2	3	2	3	3	3	3	3	3	2	2	2	2	2	3	3	2	2	2	3	2	2	1	2	2	3	3	3	3	2	2	2	1	1	1	2	2	4	2	2
3	1	1	1	2	3	2	1	5	1	4	3	1	4	4	3	2	2	3	4	2	4	3	1	4	4	1	2	2	2	2	1	1	2	4	4	4	3	3	3	1	1	4	4	3	2	4	3	2	4
3	2	1	1	3	3	2	1	5	4	4	3	1	4	4	3	2	3	4	3	4	2	3	1	4	4	1	2	2	2	2	1	1	2	3	4	4	3	3	3	1	1	4	4	3	2	4	3	2	4
3	2	1	1	3	3	2	1	6	2	2	4	4	4	3	4	4	4	4	4	4	2	3	2	3	4	2	2	3	3	3	2	2	2	2	3	3	3	3	3	1	1	1	1	1	1	2	1	1	2
1	2	1	2	2	3	3	1	1	2	4	4	4	3	3	3	2	1	3	3	3	2	2	3	4	4	1	1	1	1	1	1	1	1	1	4	4	4	2	2	2	2	2	2	2	2	2	2	2	3
3	1	1	1	3	3	1	1	4	2	2	3	3	3	2	2	2	3	2	1	2	2	2	2	2	2	3	3	3	3	2	2	2	2	2	2	2	2	2	2	1	1	2	1	1	1	3	2	1	4
3	1	1	2	3	3	3	1	1	2	2	4	2	4	4	3	2	4	4	2	4	1	2	1	3	3	2	2	2	2	2	2	2	2	2	2	2	2	2	4	1	1	2	1	2	1	1	1	3	4
1	1	1	2	3	1	1	1	1	2	1	3	1	3	3	2	3	3	3	3	3	2	3	2	4	4	3	2	3	3	3	2	1	4	1	3	3	1	3	2	2	2	3	2	2	1	2	1	3	3
3	1	1	1	3	3	2	1	7	4	3	4	4	4	2	3	2	3	3	2	3	2	2	2	3	3	2	2	2	2	2	2	2	2	2	2	2	2	2	3	1	1	2	1	1	1	1	2	2	4
3	1	1	1	3	3	2	1	4	2	3	4	4	3	2	3	2	3	3	2	3	2	3	2	3	3	4	4	3	3	2	1	1	3	1	2	2	2	2	1	1	1	1	2	2	2	2	2	3	2
3	1	1	2	3	3	2	1	5	2	4	4	4	3	2	3	2	3	3	3	3	2	3	2	4	3	2	2	2	2	2	2	2	2	2	3	3	3	3	4	1	3	2	1	1	1	2	2	1	2
2	2	1	1	3	3	2	1	1	3	2	4	3	3	3	3	2	3	3	2	3	2	3	2	3	3	2	2	3	3	2	2	2	2	2	2	2	3	2	2	1	1	2	1	1	2	2	3	3	3
3	1	1	2	3	3	2	1	5	4	4	3	3	4	2	3	2	2	3	3	2	1	2	2	3	3	2	2	2	2	3	2	2	2	3	3	3	3	3	3	2	1	1	1	4	1	1	1	3	2
2	2	1	1	3	3	3	1	8	2	2	4	4	3	2	4	2	3	4	1	1	2	2	2	4	4	4	4	3	2	2	2	2	2	2	2	2	2	2	2	1	1	1	1	1	1	1	1	1	4
2	1	1	1	3	3	2	1	1	2	3	4	4	4	3	3	2	4	4	4	1	3	1	1	2	4	3	4	3	4	2	3	4	4	4	3	1	3	3	1	3	4	3	4	3	2	3	4	2	4
2	2	1	1	3	3	1	1	8	4	1	4	2	4	3	3	2	3	2	3	3	2	2	2	3	2	2	2	3	4	2	2	2	2	2	3	2	3	3	2	2	2	2	1	1	1	1	1	2	2
1	1	1	1	3	3	3	3	7	2	4	4	3	4	3	4	3	3	3	3	3	1	2	2	3	3	1	1	3	1	1	1	2	1	1	2	2	2	2	1	1	2	4	1	1	1	2	4	2	2
1	2	1	1	3	3	2	1	1	3	4	3	3	3	3	4	2	3	2	3	3	2	3	2	3	3	2	2	2	2	2	1	2	2	2	2	2	2	3	2	2	2	4	4	2	2	2	2	2	4
3	1	1	1	3	3	2	1	8	2	3	3	1	3	1	3	2	4	4	3	3	2	4	3	4	4	2	2	2	2	3	2	2	2	2	2	3	2	2	3	2	4	2	2	2	2	2	3	2	4
2	1	1	1	3	3	2	1	8	1	3	4	3	3	2	4	2	2	3	3	3	2	3	2	4	3	2	2	2	3	1	1	1	2	1	3	2	2	2	3	3	1	2	2	1	2	1	2	2	3
3	2	1	1	3	2	1	1	4	1	3	4	4	3	3	3	3	3	3	3	3	3	3	3	3	3	3	3	4	4	3	3	3	1	2	2	2	2	2	2	1	3	3	3	3	3	3	2	3	2
1	1	1	1	3	3	3	1	1	2	3	4	1	3	3	2	1	2	4	2	1	1	1	1	3	4	1	1	1	1	2	2	1	1	1	2	3	2	2	3	3	4	1	3	1	4	1	2	2	2
2	1	1	2	2	3	1	1	4	2	4	4	3	4	3	4	2	2	4	3	3	2	2	2	4	4	1	1	1	1	1	1	1	1	1	4	4	4	3	3	2	2	3	2	2	2	2	2	2	3
2	1	1	3	2	3	2	1	7	2	4	4	3	4	3	4	2	2	4	3	3	2	2	2	4	4	1	1	1	1	1	1	1	1	1	4	4	4	3	3	2	2	2	3	2	2	2	2	1	4
2	1	1	2	2	3	1	1	4	6	4	4	2	4	3	4	2	2	4	3	3	3	3	1	2	2	1	1	1	1	1	1	1	1	1	4	4	4	3	3	2	2	2	2	2	2	2	3	3	1
1	1	1	2	3	3	2	1	3	6	4	4	4	4	3	3	1	4	4	3	3	1	1	1	4	4	2	2	2	2	2	2	2	2	1	2	2	2	2	3	1	2	4	2	2	1	1	1	3	4
2	1	1	1	2	3	2	1	5	1	4	4	2	4	3	4	2	4	4	2	4	2	3	2	4	4	2	2	2	2	2	2	2	2	2	3	2	2	2	4	1	1	3	3	3	1	1	3	2	3
2	2	1	2	3	3	2	1	4	3	4	4	4	4	4	4	3	3	2	2	2	2	2	2	2	2	2	2	2	2	2	2	2	2	1	3	3	3	4	4	1	1	1	2	2	2	1	1	2	3
3	2	1	1	3	3	2	1	4	2	2	3	2	3	3	3	1	3	3	3	1	1	3	1	3	3	4	4	4	4	3	1	1	3	2	2	2	2	2	2	2	2	1	1	1	1	1	2	1	2
3	2	1	1	3	3	1	1	7	5	2	3	1	2	2	2	2	3	3	3	1	2	3	1	3	3	3	3	4	4	4	1	1	3	1	2	2	2	2	2	2	2	1	1	1	1	1	1	1	1
1	2	1	1	3	1	2	1	3	1	4	4	3	3	2	2	4	2	2	2	2	2	3	2	3	3	2	1	3	3	2	1	2	2	1	1	1	1	1	3	3	1	4	1	1	1	1	1	3	1
1	1	1	1	3	3	2	1	1	4	3	3	3	3	3	3	3	3	3	3	3	3	3	3	3	3	2	2	2	2	2	2	2	2	2	3	3	3	3	3	3	3	3	3	3	3	3	3	2	2
2	1	1	1	3	3	2	1	8	4	3	3	2	1	3	3	1	1	4	3	4	1	1	2	4	3	2	2	2	2	4	3	3	4	1	3	2	3	3	3	1	2	4	3	2	3	4	1	2	4
2	1	1	1	3	3	2	1	1	2	4	3	3	4	3	4	2	3	2	2	3	1	2	2	3	3	2	2	2	1	2	1	2	2	2	1	1	1	3	3	2	1	2	2	2	1	1	3	2	2
1	2	1	1	1	3	1	1	5	1	4	4	4	3	3	3	4	3	4	3	3	4	3	3	4	3	3	4	3	4	3	4	3	4	3	4	4	4	4	4	1	1	1	1	1	2	1	2	2	1
1	2	1	1	3	3	1	1	1	2	4	4	3	4	3	3	1	3	3	3	3	1	2	2	4	3	3	1	2	4	2	1	3	2	2	4	3	3	2	3	1	1	2	1	4	1	2	2	2	2
2	1	1	1	3	3	3	1	1	4	3	3	4	4	3	3	4	4	4	4	4	4	4	4	3	3	2	2	2	2	3	3	2	2	2	3	3	3	3	3	2	2	2	2	2	2	2	2	2	4
2	2	1	1	3	1	2	1	1	2	2	4	2	2	1	2	1	1	2	2	1	2	2	1	2	4	4	4	4	3	4	2	3	1	1	2	2	3	2	3	1	1	3	4	1	1	3	1	3	1
1	2	1	1	3	3	1	1	1	4	3	3	4	4	4	3	3	3	3	4	1	4	4	3	4	4	4	3	2	4	2	2	4	3	4	3	4	4	3	4	3	4	3	3	2	2	2	4	1	3
2	1	1	1	3	3	2	1	1	2	3	3	2	4	3	3	4	4	4	3	4	2	2	3	3	4	2	2	2	2	2	2	2	2	1	2	3	2	2	2	2	3	4	4	4	4	4	4	2	4
2	2	1	1	3	3	1	1	1	4	3	3	3	3	4	3	3	3	3	3	3	3	3	3	3	3	2	2	2	2	2	2	2	2	2	3	3	3	3	3	1	1	1	1	1	1	1	1	3	4
2	1	1	1	3	2	1	1	8	2	3	1	4	3	1	2	3	3	3	1	1	1	1	4	4	1	1	1	1	1	1	1	4	2	1	3	3	3	3	4	3	2	1	1	1	2	1	1	2	4
1	1	1	1	3	3	2	1	5	1	3	4	4	3	3	3	1	3	3	2	3	1	3	2	3	3	2	2	2	2	2	2	2	2	2	1	2	2	2	3	2	1	3	1	3	1	1	1	2	3
3	1	1	1	3	3	2	1	1	2	2	4	2	3	3	3	1	2	4	4	4	1	3	3	3	3	3	3	3	3	2	1	1	2	3	3	3	3	3	3	2	2	1	2	2	3	2	2	3	1
2	1	1	1	3	3	2	1	7	2	4	4	4	4	4	3	3	3	1	2	2	2	4	4	4	4	2	2	2	2	2	3	3	2	2	4	4	4	4	3	4	4	4	4	1	3	3	2	2	4
3	2	1	1	1	3	1	1	1	3	3	3	3	3	3	4	4	4	4	4	4	4	4	4	4	4	1	1	1	1	1	1	1	1	1	3	3	3	4	4	2	2	2	2	2	2	2	2	2	4
1	1	1	1	3	1	1	1	1	1	4	4	4	4	3	3	3	3	3	4	4	4	4	4	4	4	2	2	2	2	1	2	2	1	2	3	3	3	4	3	2	2	2	1	2	2	1	1	1	1
2	1	1	1	3	3	3	1	7	2	2	4	3	4	2	3	3	4	3	2	3	2	3	2	3	4	2	2	3	3	4	2	2	1	1	3	3	2	3	4	3	1	3	1	1	1	1	1	1	3
3	1	1	1	3	3	1	1	8	1	4	4	4	4	3	3	3	3	3	3	3	3	3	3	3	3	2	2	2	2	2	2	3	3	3	1	1	3	3	3	3	4	1	2	2	2	1	1	3	4
4	1	1	1	1	3	1	1	1	5	4	4	4	4	4	3	3	3	3	3	3	3	3	3	3	3	2	2	1	2	1	2	1	2	1	3	3	3	3	3	1	1	1	1	2	2	2	2	2	4
3	1	1	1	3	3	2	1	5	2	4	4	4	3	3	3	2	4	3	1	3	1	1	1	3	2	2	2	2	2	3	2	3	2	1	3	3	2	3	3	3	4	4	4	4	4	1	1	2	2
3	1	1	1	3	3	2	1	8	2	3	3	4	3	1	3	3	3	3	3	3	3	3	3	3	3	2	2	2	2	2	4	1	2	2	3	3	4	4	4	1	1	1	1	1	1	1	1	2	3
3	1	1	1	1	3	1	1	1	2	4	4	4	4	4	4	4	4	3	3	3	4	4	4	4	4	2	2	2	2	1	1	1	1	1	1	1	1	2	2	3	3	2	2	2	2	2	2	2	3
3	1	1	1	3	3	1	1	2	2	4	4	4	4	3	4	1	3	3	3	4	2	2	2	4	4	2	2	2	2	2	2	2	1	1	2	4	2	4	4	2	2	1	1	1	2	1	1	2	4
2	1	1	1	3	3	3	1	1	4	2	1	4	2	2	4	4	4	4	4	4	2	4	4	3	4	2	1	1	1	2	2	1	2	1	4	3	2	2	4	2	2	1	1	1	1	1	1	1	4
2	1	1	1	3	3	2	1	8	1	3	3	2	1	4	3	4	1	4	3	1	4	4	1	2	2	3	1	4	4	2	4	1	4	2	1	3	4	2	3	4	2	4	1	1	2	1	1	1	1
2	1	1	1	3	3	2	1	1	5	3	3	3	3	3	3	1	4	4	3	3	2	1	2	4	4	2	1	2	1	2	1	1	1	1	4	4	4	4	3	3	1	2	4	4	1	1	1	2	4
3	2	1	1	3	3	2	1	8	3	3	3	3	4	1	3	3	3	3	3	4	4	4	4	4	4	2	2	2	2	2	2	2	2	2	3	3	3	3	4	2	3	4	2	3	4	2	4	1	3
3	1	1	1	3	3	1	1	7	1	1	4	1	1	3	3	3	4	4	3	1	2	1	1	4	4	1	2	2	2	1	2	3	1	1	2	2	2	2	2	3	2	2	1	1	1	2	2	3	4
2	2	1	2	3	2	3	1	1	2	3	3	3	3	3	3	2	3	3	3	3	1	2	2	3	3	1	2	2	2	2	4	4	1	1	2	2	2	2	3	1	2	2	2	2	2	2	2	2	3
1	1	1	2	3	3	3	1	1	2	3	3	3	3	2	3	2	4	3	2	4	2	2	2	3	3	4	3	3	1	3	2	2	2	1	3	3	4	4	4	2	2	3	3	2	2	3	2	2	3
1	1	1	2	3	3	3	1	7	5	1	4	3	2	3	4	2	3	2	2	2	1	2	1	4	4	2	2	2	2	2	3	4	2	1	2	2	2	2	3	1	2	2	1	1	1	1	1	2	3
3	1	1	1	3	3	2	1	7	2	1	3	3	2	1	3	2	3	3	2	3	2	2	3	3	3	1	1	2	2	2	3	3	2	1	2	3	2	2	3	2	1	3	1	1	2	2	1	2	3
3	1	1	1	3	3	2	1	7	2	1	4	1	4	4	3	2	3	4	2	4	2	1	3	4	4	1	1	1	2	1	1	2	1	1	2	2	3	2	3	1	1	3	1	3	1	2	2	2	4
2	1	1	2	3	3	2	1	7	2	3	3	3	3	3	3	3	4	3	2	3	2	3	3	3	4	2	2	2	2	2	2	2	2	1	2	2	3	3	2	2	3	2	1	1	1	1	3	2	4
1	2	1	2	1	3	3	1	7	4	3	3	2	4	3	3	2	3	3	3	3	2	2	2	4	4	2	2	2	2	2	2	2	2	1	2	3	4	3	3	1	2	2	2	1	1	2	1	2	2
2	1	1	2	3	3	2	1	7	1	1	4	1	4	2	1	1	3	3	3	4	1	3	1	3	3	1	1	1	1	1	1	1	1	1	1	1	1	1	1	1	1	1	1	1	1	1	1	2	2
2	1	1	2	3	3	2	1	7	2	4	4	4	4	4	3	1	1	4	4	4	1	1	1	4	4	1	1	1	1	1	1	1	1	1	1	3	4	1	4	1	1	4	1	1	1	1	1	2	3
1	2	1	2	3	3	3	1	7	2	3	3	3	3	3	3	3	3	3	1	4	3	4	3	3	4	1	1	2	2	1	2	1	2	2	3	4	4	3	4	1	2	1	2	1	1	1	1	2	2
1	1	1	1	3	3	2	1	7	2	3	1	4	4	3	4	3	4	3	4	3	1	3	1	3	4	1	1	3	3	1	1	1	1	1	3	4	3	4	3	1	2	1	1	2	1	1	1	2	1
2	1	1	1	3	3	2	1	8	1	4	4	3	3	2	3	2	3	3	2	2	2	2	2	4	4	2	2	2	2	2	2	2	2	1	2	2	2	2	3	4	4	2	1	3	1	2	3	2	2
2	2	1	1	3	3	2	1	1	1	1	4	1	3	3	4	1	1	1	2	2	2	2	2	4	3	1	2	3	3	2	2	2	1	1	1	2	2	2	2	2	1	1	1	2	1	1	1	3	3
1	1	1	2	3	3	3	1	1	2	4	4	4	4	2	4	1	3	4	3	4	1	1	2	4	4	1	1	1	1	3	2	2	1	1	3	4	4	4	3	1	2	4	3	2	2	2	3	1	2
2	1	1	3	3	3	4	1	5	1	3	3	3	3	1	3	1	1	3	1	1	1	2	3	3	3	3	1	1	3	1	1	1	1	1	3	1	1	1	1	4	4	4	4	4	2	2	2	3	4
2	1	1	3	3	3	2	1	5	2	3	3	2	3	3	3	2	3	3	3	4	2	3	3	4	4	2	2	2	2	2	2	2	2	2	2	2	3	3	3	1	2	3	1	1	1	1	1	2	4
1	2	1	1	3	3	3	1	7	1	2	3	2	3	1	2	2	3	2	2	2	2	3	3	3	3	2	2	2	2	2	2	2	2	2	1	1	3	3	1	2	2	3	2	2	2	2	3	3	4
4	2	1	1	3	3	2	1	7	1	3	3	3	4	3	2	1	2	2	2	3	1	1	1	3	3	2	2	3	3	3	2	2	2	2	1	3	3	2	2	1	1	4	2	4	4	2	4	1	1
2	2	1	1	3	3	2	1	8	1	3	3	3	4	3	1	1	2	2	2	1	2	2	1	3	3	2	1	2	2	3	2	2	2	2	1	2	2	2	2	1	2	1	2	4	4	2	4	1	1
2	1	1	1	3	3	2	1	7	3	4	4	1	4	3	4	1	3	4	3	3	1	3	1	4	4	1	1	1	1	1	1	1	1	1	4	4	4	4	4	2	1	1	1	3	3	2	3	1	2
2	1	1	2	2	3	2	1	6	1	4	4	4	4	3	3	1	3	4	3	3	1	1	1	4	4	1	1	1	1	1	1	1	1	1	2	2	2	2	3	1	1	1	1	1	1	1	1	2	3
2	1	1	2	3	3	2	1	7	1	3	3	2	3	3	3	2	3	3	3	3	1	1	2	3	4	2	2	2	2	2	1	2	2	2	2	2	2	2	2	1	1	1	1	1	1	1	1	2	3
2	1	1	2	3	3	2	1	1	2	4	4	4	4	4	4	4	4	4	4	4	4	4	4	4	4	3	3	3	3	1	1	1	1	1	3	3	3	3	3	1	1	1	1	1	1	1	1	2	4
3	1	1	1	3	3	2	1	1	2	3	3	3	3	3	3	3	3	3	3	3	3	3	3	3	3	2	3	3	3	1	1	1	1	1	3	3	3	3	3	1	1	1	1	1	1	1	1	2	3
1	1	1	1	3	3	3	1	7	2	2	3	3	4	1	3	2	4	4	3	4	3	3	2	4	4	3	2	2	1	1	2	2	1	1	3	3	3	3	3	2	1	3	3	3	1	2	3	2	3
2	1	1	1	3	3	2	1	7	2	4	3	4	3	4	3	3	3	3	3	4	3	3	4	4	4	2	2	2	3	1	1	1	1	1	3	3	3	4	3	2	2	3	2	3	2	2	3	2	4
2	1	1	1	3	1	2	1	4	2	3	4	3	4	3	3	3	3	3	3	3	2	3	3	4	4	2	2	2	3	1	1	1	1	2	3	3	3	3	2	2	2	3	2	3	2	2	3	2	3
2	1	1	3	3	3	2	1	7	1	2	2	1	3	3	3	1	2	4	2	2	3	1	1	3	3	3	2	3	4	1	2	2	3	3	4	3	3	4	3	2	1	2	3	2	1	2	2	2	1
3	1	1	1	3	3	2	1	1	2	3	4	4	4	3	4	2	1	4	3	4	1	3	1	4	4	4	2	1	1	3	1	2	2	2	2	4	4	3	3	1	1	2	1	2	1	1	2	2	3
2	1	1	2	3	3	1	1	1	1	4	4	4	4	4	4	4	4	4	4	4	4	4	4	4	4	3	3	3	1	1	1	1	1	1	2	3	4	4	4	1	1	1	1	1	1	1	1	2	3
1	2	1	1	3	3	1	1	1	2	4	4	4	4	4	4	1	2	4	4	4	1	1	2	4	4	1	1	1	1	1	1	1	1	1	4	4	4	4	4	1	1	1	1	1	1	1	1	2	2
2	1	1	1	3	3	3	1	2	2	3	3	3	3	2	3	1	3	3	4	4	1	3	4	3	4	1	3	3	3	3	1	4	1	1	4	4	4	4	4	1	1	1	1	1	1	1	1	3	1
1	1	1	2	3	3	1	1	1	2	2	4	4	4	3	4	1	2	3	4	3	1	2	1	4	4	1	1	1	2	1	1	1	1	1	2	2	3	2	4	1	3	1	1	1	1	1	1	2	2
3	1	1	2	3	3	2	1	6	2	3	3	4	3	3	3	2	3	4	3	4	2	3	3	4	4	3	2	2	3	2	2	3	2	1	3	4	3	3	3	3	4	3	3	4	3	4	3	2	3
2	1	1	2	3	3	3	1	4	2	3	3	4	3	3	3	2	3	4	3	4	2	3	3	4	4	2	2	2	3	2	2	3	2	1	3	4	3	3	3	3	4	4	4	4	4	3	3	2	3
3	1	1	2	1	1	1	1	4	6	3	3	1	1	4	3	1	2	2	2	4	2	1	2	4	1	1	1	2	4	1	1	2	3	2	1	2	2	2	3	3	1	2	2	1	3	2	2	2	1
2	2	1	1	3	3	3	1	5	2	4	4	4	3	2	4	2	4	4	4	4	1	2	2	4	4	2	1	1	1	2	2	3	2	1	2	2	2	2	3	1	1	1	1	1	1	1	1	2	2
2	1	1	1	1	1	2	1	3	1	3	3	1	1	3	4	2	1	2	1	3	1	2	2	3	2	1	3	3	2	2	4	2	1	2	4	3	2	1	1	2	3	1	2	1	2	3	2	2	4
2	2	1	1	1	3	1	1	7	1	2	2	2	2	2	4	4	1	3	1	3	3	2	1	2	2	2	1	3	3	3	3	2	2	3	3	3	3	3	2	2	1	2	1	2	2	2	2	3	1
2	2	1	1	2	3	2	1	6	1	1	1	1	1	1	1	1	1	1	1	1	1	1	1	1	1	3	2	2	1	1	1	3	1	1	2	1	1	1	1	1	2	1	1	1	1	1	1	2	3
2	1	1	1	2	3	2	1	8	1	3	3	1	1	2	2	2	4	3	3	4	3	3	2	3	3	2	2	2	2	2	2	3	2	1	2	2	2	2	2	2	2	3	2	2	2	2	2	2	3
2	1	1	1	3	3	2	1	6	2	2	2	2	2	2	2	2	4	3	3	4	3	3	3	3	3	2	2	2	2	2	2	2	2	2	2	2	2	2	2	2	2	2	2	2	2	2	2	2	3
2	2	1	2	2	3	2	1	1	1	3	3	3	3	3	3	3	3	1	1	1	1	1	1	3	3	1	2	2	2	2	2	2	2	2	1	1	3	1	4	2	3	1	3	1	1	2	1	3	3
2	2	1	1	2	3	2	1	8	1	1	4	3	3	3	3	2	3	4	3	4	3	4	3	4	4	3	4	4	4	3	2	2	2	2	2	2	2	2	2	2	1	2	2	2	1	3	4	2	2
2	1	1	1	3	3	2	1	6	2	3	3	3	3	3	4	4	4	3	2	1	4	3	4	3	3	2	2	2	3	2	2	2	1	2	2	2	3	3	2	2	2	1	2	2	3	1	2	1	3
3	1	1	1	3	3	2	1	5	1	1	1	1	1	1	4	2	3	3	3	3	2	2	2	4	4	2	1	2	2	2	2	2	1	2	3	3	3	3	3	1	2	2	1	2	1	2	1	2	4
2	1	1	1	3	3	2	2	4	2	4	4	4	4	3	3	2	4	4	4	3	1	1	2	4	4	1	1	2	2	2	2	2	2	1	2	3	2	2	4	1	1	3	3	3	1	1	1	3	4
1	1	1	1	1	3	3	1	1	1	4	4	1	3	2	3	1	3	3	3	3	1	1	2	3	1	2	2	3	3	3	3	2	1	2	2	2	3	3	3	2	3	4	4	4	3	4	4	3	3
2	1	1	2	3	3	2	1	1	1	3	4	4	3	2	4	1	1	2	2	2	2	1	1	4	3	2	2	2	2	1	1	1	2	1	1	1	1	1	1	1	2	3	4	3	2	3	2	2	2
2	1	1	2	3	3	3	1	4	1	3	4	3	3	2	4	1	3	3	3	2	2	3	2	3	3	2	1	1	1	2	2	1	2	1	1	2	2	2	3	1	2	3	2	3	2	2	2	2	3
2	2	1	2	1	3	3	1	3	1	4	1	3	2	1	3	2	1	2	1	2	1	1	3	1	2	1	2	1	1	1	1	1	1	2	3	2	2	1	1	3	1	2	1	1	2	2	2	3	3
1	2	1	2	1	3	2	7	6	1	3	3	3	4	4	2	3	3	3	3	3	1	2	2	2	2	2	2	1	2	3	2	3	3	3	3	3	3	2	2	3	3	2	2	2	2	2	2	2	3
1	1	1	1	3	3	3	1	4	3	4	4	3	4	4	4	3	4	3	4	3	3	3	3	4	3	2	2	3	4	3	3	3	3	2	3	3	3	3	3	2	3	4	4	4	4	4	4	2	3
3	1	1	1	1	3	2	1	5	2	3	4	2	3	3	3	2	2	3	4	4	3	3	1	4	4	1	2	4	3	2	2	2	1	1	3	3	1	2	4	2	3	3	4	2	3	1	1	2	4
3	1	1	1	2	3	2	1	2	1	3	2	1	1	2	2	2	1	3	1	1	1	2	2	2	2	1	3	2	3	3	3	3	3	2	3	3	2	2	3	2	1	1	1	1	1	2	1	2	4
2	2	1	2	2	1	1	1	1	1	3	3	3	3	3	3	3	3	4	4	4	4	3	3	3	3	4	4	4	4	4	4	3	3	3	3	3	3	4	4	2	2	2	2	2	3	3	3	3	4
2	1	1	2	3	3	2	1	1	2	3	3	3	3	3	3	4	3	3	2	3	2	2	2	4	4	2	2	2	2	2	2	2	1	2	2	2	3	3	4	3	4	4	3	3	1	1	1	2	4
2	1	1	2	3	3	2	1	1	1	1	4	1	3	2	4	3	3	2	3	1	1	3	1	3	1	2	1	1	2	1	3	2	1	1	2	2	3	3	4	1	1	2	2	3	2	1	3	3	3
3	1	1	2	2	1	2	1	5	2	4	4	4	4	4	4	4	4	4	4	4	2	4	2	4	4	2	2	2	2	3	2	2	2	1	1	1	1	1	1	1	1	2	2	2	2	1	1	2	4
2	2	1	1	3	3	2	1	6	2	4	4	4	4	3	3	3	3	3	3	2	2	2	1	3	3	2	1	1	1	1	1	2	1	1	2	2	1	2	4	2	1	1	1	3	1	1	2	1	1
1	2	1	1	3	3	1	1	5	4	4	4	4	4	4	3	4	4	4	4	4	2	2	2	4	4	1	2	2	2	2	2	1	2	1	4	1	3	3	4	1	1	3	1	2	3	1	3	2	3
2	1	1	1	3	3	3	1	2	2	2	4	3	4	2	3	2	3	3	3	3	1	1	1	1	4	1	1	1	1	1	1	1	1	1	2	2	2	2	4	2	1	2	2	2	1	2	2	2	4
2	1	1	1	3	3	2	1	1	2	3	3	3	3	3	4	3	3	3	4	2	2	2	2	3	3	2	2	2	2	3	2	2	2	2	2	3	2	2	3	1	1	2	2	2	1	1	2	2	4
2	2	1	2	3	3	2	1	1	2	3	3	3	3	1	4	2	4	4	3	3	2	3	2	3	4	1	2	2	2	3	1	2	2	1	2	2	3	1	1	1	2	3	2	1	1	1	1	2	3
3	2	1	1	2	3	1	1	1	2	4	4	4	4	4	4	3	4	4	4	4	2	3	2	4	4	2	3	2	2	3	2	2	2	2	2	2	2	4	4	1	2	1	1	1	1	1	1	2	4
3	1	1	1	3	3	2	1	5	2	3	3	1	4	2	3	2	2	3	3	3	3	3	2	3	3	2	2	3	2	2	2	2	2	3	3	3	3	2	3	3	2	4	2	1	2	2	2	2	2
1	2	1	1	3	3	3	1	1	1	4	4	4	3	4	4	2	4	4	3	4	1	3	1	4	4	1	1	2	1	2	3	2	1	1	3	4	3	2	3	3	3	3	2	1	4	1	2	2	3
1	1	1	1	3	3	3	1	1	2	3	3	4	3	3	3	2	4	3	3	3	2	3	2	3	4	1	3	1	2	2	2	2	2	2	3	2	3	3	3	1	2	1	1	1	1	1	1	2	4
2	2	1	1	3	3	1	1	1	2	2	4	3	4	2	3	2	2	3	3	3	2	1	1	3	3	2	2	1	1	1	2	1	1	1	2	2	2	2	2	2	1	3	2	3	3	3	4	1	2
2	1	1	1	3	3	2	1	1	2	3	4	1	1	3	3	1	4	3	3	2	1	1	1	3	3	1	1	1	1	4	2	1	1	1	3	4	4	4	4	2	1	2	2	2	2	2	2	2	3
1	1	1	1	3	3	3	1	1	4	4	4	4	4	2	4	1	4	4	3	3	2	2	2	3	4	2	2	3	2	2	2	2	2	2	2	2	2	2	3	2	2	1	1	1	1	1	1	2	4
4	2	1	1	2	3	2	1	1	2	4	4	3	4	3	4	1	3	3	3	3	1	4	1	4	4	2	2	2	3	2	2	2	2	2	1	1	1	1	1	2	1	3	2	1	1	1	1	2	2
2	2	1	1	3	3	2	1	5	3	4	3	3	3	3	3	4	3	3	3	4	3	3	3	3	4	3	3	1	1	3	3	3	1	1	3	3	3	1	3	4	1	4	4	1	4	4	4	2	4
1	2	1	1	3	3	3	1	1	2	2	4	4	3	4	4	3	4	3	2	2	2	3	2	3	4	2	2	2	2	2	2	2	2	2	2	2	3	3	2	1	1	1	1	1	1	1	1	2	4
1	2	1	1	2	3	1	1	1	1	1	1	1	1	3	4	3	2	2	3	3	2	3	2	4	4	1	1	2	1	4	1	1	1	1	2	2	2	2	2	2	3	1	3	3	2	2	2	2	4
2	2	1	1	3	3	2	1	1	4	3	4	3	3	3	3	1	3	3	3	3	1	1	1	4	4	1	2	1	1	2	3	1	1	1	1	1	1	1	1	1	1	2	2	3	2	1	2	2	2
1	1	1	1	3	3	3	1	5	3	3	3	2	4	2	4	3	2	4	4	3	1	2	1	4	4	1	2	2	2	2	2	2	2	2	2	3	3	2	4	2	2	2	4	1	2	1	1	2	3
2	1	1	1	3	3	3	1	1	2	2	3	1	3	2	3	3	3	2	2	2	1	2	1	3	3	1	1	1	1	2	1	2	2	1	2	2	2	3	3	3	2	3	3	3	2	1	2	3	2
3	1	1	1	2	3	2	1	1	2	4	4	4	4	2	4	2	4	4	4	4	2	4	2	4	4	1	2	3	3	3	2	2	1	1	2	2	2	2	3	1	1	2	2	2	2	1	2	2	2
3	1	1	1	3	3	2	1	1	2	1	1	2	2	1	3	2	3	2	2	3	2	3	2	3	3	2	2	2	2	3	2	3	2	1	2	3	3	3	3	3	2	3	2	2	2	1	2	1	3
1	2	1	2	3	3	3	1	1	1	3	2	3	3	3	3	2	3	2	2	3	3	3	2	3	3	3	3	4	4	4	3	3	3	3	2	2	2	2	3	2	2	1	1	1	1	1	1	1	4
1	2	1	3	3	3	3	1	1	2	4	4	4	4	3	4	3	4	3	3	3	2	3	1	4	4	2	3	3	3	1	2	1	1	3	3	3	3	3	3	1	3	1	1	2	1	2	1	1	2
2	2	1	2	3	1	2	1	2	3	2	3	2	2	1	3	3	3	4	3	3	3	2	3	3	1	2	3	4	4	3	3	3	3	3	3	3	3	3	3	2	2	1	1	1	1	1	1	1	4
4	1	1	1	3	2	4	1	1	2	1	3	2	3	3	3	3	3	3	3	4	2	1	4	4	4	2	2	2	2	2	2	3	3	1	3	2	2	2	3	2	2	3	4	4	1	1	1	3	3
2	1	1	2	3	3	3	1	4	2	1	3	1	4	4	4	4	4	4	4	4	3	4	3	4	4	1	1	1	1	1	1	1	1	1	3	3	3	3	3	1	1	3	3	3	2	2	2	1	4
2	1	1	2	2	3	1	1	1	2	2	3	2	3	2	3	2	3	3	3	3	2	2	3	3	3	2	2	2	2	3	2	2	2	1	2	2	2	2	2	2	2	3	3	3	2	1	2	3	2
2	1	1	2	3	3	3	1	1	4	3	4	4	3	3	3	2	3	3	4	3	2	2	2	3	3	2	2	2	2	2	2	2	2	1	2	2	2	2	3	2	1	2	1	1	2	2	2	2	4
3	1	1	1	3	3	3	1	1	1	3	3	4	4	3	4	3	2	4	4	4	1	3	3	3	4	1	1	1	2	2	2	2	1	1	4	4	3	3	3	2	2	2	3	3	2	2	1	2	4
[truncated: 6 more columns]
